# Supplementary material for: Ethyl 2-amino-4-phenyl-4H-1-benzo­thieno[3,2-b]pyran-3-carboxyl­ate
Source: Acta Crystallogr Sect E Struct Rep Online. 2011 Jul 23;67(Pt 8):o2106. doi: 10.1107/S1600536811027152 (PMC3213548; doi:10.1107/S1600536811027152)
Supplement: Supplementary file 1 [file e-67-o2106-sup1.cif]

##############################################################################
#                                                                            #
# This CIF contains the data in a paper accepted for publication in          #
# Acta Crystallographica Section E. It conforms to the requirements of       #
# Notes for Authors for Acta Crystallographica Section E, and has been       #
# peer reviewed under the auspices of the IUCr Commission on Journals.       #
#                                                                            #
# Full details of the Crystallographic Information File format               #
# are given in the paper "The Crystallographic Information File (CIF):       #
# a New Standard Archive File for Crystallography" by S. R. Hall, F. H.      #
# Allen and I. D. Brown [Acta Cryst. (1991), A47, 655-685].                  #
#                                                                            #
# The current version of the core CIF dictionary is obtainable from          #
# ftp://ftp.iucr.org/pub/cif_core.dic.                                       #
#                                                                            #
# Software is freely available for graphical display of the structure(s)     #
# in this CIF. For information consult the CIF software page                 #
# http://www.iucr.org/resources/cif/software.                                #
#                                                                            #
# This file may be used for bona fide research purposes within the           #
# scientific community so long as proper attribution is given to the journal # 
# article from which it was obtained.                                        #
#                                                                            #
##############################################################################
data_I
_audit_creation_method     SHELXL-97
_chemical_name_systematic
;
Ethyl 2-amino-4-phenyl-4<i>H</i>-1-benzothieno[3,2-<i>b</i>]pyran-3-carboxylate
;
_chemical_name_common     ?
_chemical_formula_moiety     'C20 H17 N O3 S'
_chemical_formula_sum     'C20 H17 N O3 S'
_chemical_formula_iupac     'C20 H17 N O3 S'
_chemical_formula_weight     351.41
_chemical_melting_point     ?
_symmetry_cell_setting     monoclinic
_symmetry_space_group_name_H-M     'P 21/n'
_symmetry_space_group_name_hall     '-P 2yn'
loop_
    _symmetry_equiv_pos_as_xyz
    'x, y, z'
    '-x+1/2, y+1/2, -z+1/2'
    '-x, -y, -z'
    'x-1/2, -y-1/2, z-1/2'
_cell_length_a     8.6612(3)
_cell_length_b     5.9156(2)
_cell_length_c     32.3008(10)
_cell_angle_alpha     90.00
_cell_angle_beta     94.962(2)
_cell_angle_gamma     90.00
_cell_volume     1648.77(9)
_cell_formula_units_Z     4
_cell_measurement_reflns_used     232
_cell_measurement_theta_min     2.6
_cell_measurement_theta_max     25.3
_cell_measurement_temperature     296(2)
_cell_measurement_pressure     101
_exptl_crystal_description     prism
_exptl_crystal_colour     colourless
_exptl_crystal_size_max     0.25
_exptl_crystal_size_mid     0.14
_exptl_crystal_size_min     0.12
_exptl_crystal_density_diffrn     1.416
_exptl_crystal_density_meas     ?
_exptl_crystal_density_method     'not measured'
_exptl_crystal_F_000     736
_exptl_absorpt_coefficient_mu     0.216
_exptl_absorpt_correction_type     none
_exptl_absorpt_process_details     ?
_exptl_absorpt_correction_T_min     ?
_exptl_absorpt_correction_T_max     ?
_exptl_special_details     ?
_diffrn_ambient_temperature     296(2)
_diffrn_radiation_type     MoK\a
_diffrn_radiation_wavelength     0.71073
_diffrn_radiation_source     'fine-focus sealed tube'
_diffrn_radiation_monochromator     graphite
_diffrn_measurement_device_type     'Bruker APEXII CCD detector'
_diffrn_measurement_method     '\w and \f scans'
_diffrn_detector_area_resol_mean     ?
_diffrn_reflns_number     21683
_diffrn_reflns_av_R_equivalents     0.0309
_diffrn_reflns_av_sigmaI/netI     0.0217
_diffrn_reflns_theta_min     2.39
_diffrn_reflns_theta_max     27.00
_diffrn_reflns_theta_full     27.00
_diffrn_measured_fraction_theta_max     1.000
_diffrn_measured_fraction_theta_full     1.000
_diffrn_reflns_limit_h_min     -11
_diffrn_reflns_limit_h_max     11
_diffrn_reflns_limit_k_min     -7
_diffrn_reflns_limit_k_max     7
_diffrn_reflns_limit_l_min     -41
_diffrn_reflns_limit_l_max     37
_diffrn_standards_number     ?
_diffrn_standards_interval_count     ?
_diffrn_standards_interval_time     ?
_diffrn_standards_decay_%     ?
_refine_special_details     ?
_reflns_number_total     3608
_reflns_number_gt     3189
_reflns_threshold_expression     I>2\s(I)
_refine_ls_structure_factor_coef     Fsqd
_refine_ls_matrix_type     full
_refine_ls_R_factor_all     0.0390
_refine_ls_R_factor_gt     0.0335
_refine_ls_wR_factor_gt     0.0834
_refine_ls_wR_factor_ref     0.0862
_refine_ls_goodness_of_fit_ref     1.038
_refine_ls_restrained_S_all     1.038
_refine_ls_number_reflns     3608
_refine_ls_number_parameters     233
_refine_ls_number_restraints     2
_refine_ls_number_constraints     0
_refine_ls_hydrogen_treatment     mixed
_refine_ls_weighting_scheme     calc
_refine_ls_weighting_details
         'calc w=1/[\s^2^(Fo^2^)+(0.0386P)^2^+0.7884P] where P=(Fo^2^+2Fc^2^)/3'
_atom_sites_solution_hydrogens     geom
_atom_sites_solution_primary     direct
_atom_sites_solution_secondary     difmap
_refine_ls_shift/su_max     0.001
_refine_ls_shift/su_mean     0.000
_refine_diff_density_max     0.298
_refine_diff_density_min     -0.217
_refine_ls_extinction_method     none
_refine_ls_extinction_coef     ?
loop_
    _atom_type_symbol
    _atom_type_description
    _atom_type_scat_dispersion_real
    _atom_type_scat_dispersion_imag
    _atom_type_scat_source
    'C' 'C' 0.0033 0.0016
                         'International Tables Vol C Tables 4.2.6.8 and 6.1.1.4'
    'H' 'H' 0.0000 0.0000
                         'International Tables Vol C Tables 4.2.6.8 and 6.1.1.4'
    'N' 'N' 0.0061 0.0033
                         'International Tables Vol C Tables 4.2.6.8 and 6.1.1.4'
    'O' 'O' 0.0106 0.0060
                         'International Tables Vol C Tables 4.2.6.8 and 6.1.1.4'
    'S' 'S' 0.1246 0.1234
                         'International Tables Vol C Tables 4.2.6.8 and 6.1.1.4'
_computing_data_collection     'APEX2 (Bruker, 2005)'
_computing_cell_refinement     'SAINT (Bruker, 2005)'
_computing_data_reduction     'SAINT (Bruker, 2005)'
_computing_structure_solution     'SHELXS97 (Sheldrick, 2008)'
_computing_structure_refinement     'SHELXL97 (Sheldrick, 2008)'
_computing_molecular_graphics     'PLATON (Spek, 2009)'
_computing_publication_material     'publCIF (Westrip, 2010)'
loop_
    _atom_site_type_symbol
    _atom_site_label
    _atom_site_fract_x
    _atom_site_fract_y
    _atom_site_fract_z
    _atom_site_U_iso_or_equiv
    _atom_site_adp_type
    _atom_site_calc_flag
    _atom_site_refinement_flags
    _atom_site_occupancy
    _atom_site_symmetry_multiplicity
    _atom_site_disorder_assembly
    _atom_site_disorder_group
    S S1 0.18188(4) 1.17172(6) 0.191397(10) 0.02581(10) Uani d . 1 1 . .
    O O3 0.03012(11) 0.62652(16) 0.13342(3) 0.0244(2) Uani d . 1 1 . .
    C C9 0.15146(15) 0.8299(2) 0.08005(4) 0.0209(3) Uani d . 1 1 . .
    C C7 0.07313(15) 0.8007(2) 0.16060(4) 0.0209(3) Uani d . 1 1 . .
    C C12 0.39539(14) 1.0315(2) 0.11368(4) 0.0191(3) Uani d . 1 1 . .
    C C10 0.21849(14) 1.0162(2) 0.10886(4) 0.0193(3) Uani d . 1 1 . .
    H H10 0.1785 1.1610 0.0978 0.023 Uiso calc R 1 1 . .
    C C11 0.15652(15) 0.9814(2) 0.15042(4) 0.0206(3) Uani d . 1 1 . .
    C C6 0.02270(15) 0.8029(2) 0.20170(4) 0.0219(3) Uani d . 1 1 . .
    C C18 0.16810(15) 0.8490(2) 0.03571(4) 0.0233(3) Uani d . 1 1 . .
    C C8 0.06481(15) 0.6545(2) 0.09321(4) 0.0212(3) Uani d . 1 1 . .
    C C1 0.07339(15) 1.0023(2) 0.22215(4) 0.0233(3) Uani d . 1 1 . .
    C C2 0.03563(16) 1.0502(3) 0.26251(4) 0.0280(3) Uani d . 1 1 . .
    H H2 0.0692 1.1827 0.2759 0.034 Uiso calc R 1 1 . .
    C C5 -0.06701(16) 0.6470(3) 0.22184(4) 0.0263(3) Uani d . 1 1 . .
    H H5 -0.1011 0.5140 0.2087 0.032 Uiso calc R 1 1 . .
    C C4 -0.10381(16) 0.6953(3) 0.26180(4) 0.0300(3) Uani d . 1 1 . .
    H H4 -0.1633 0.5936 0.2756 0.036 Uiso calc R 1 1 . .
    C C13 0.48520(16) 0.8567(2) 0.13167(4) 0.0246(3) Uani d . 1 1 . .
    H H13 0.4379 0.7236 0.1392 0.030 Uiso calc R 1 1 . .
    C C17 0.46835(16) 1.2279(2) 0.10227(4) 0.0240(3) Uani d . 1 1 . .
    H H17 0.4097 1.3453 0.0899 0.029 Uiso calc R 1 1 . .
    C C19 0.26683(17) 1.0704(3) -0.01709(4) 0.0287(3) Uani d . 1 1 . .
    H H19A 0.1676 1.0940 -0.0328 0.034 Uiso calc R 1 1 . .
    H H19B 0.3159 0.9389 -0.0282 0.034 Uiso calc R 1 1 . .
    C C3 -0.05272(17) 0.8949(3) 0.28169(4) 0.0303(3) Uani d . 1 1 . .
    H H3 -0.0790 0.9234 0.3085 0.036 Uiso calc R 1 1 . .
    C C16 0.62864(17) 1.2511(3) 0.10919(5) 0.0294(3) Uani d . 1 1 . .
    H H16 0.6764 1.3835 0.1015 0.035 Uiso calc R 1 1 . .
    C C14 0.64516(16) 0.8792(3) 0.13841(4) 0.0292(3) Uani d . 1 1 . .
    H H14 0.7043 0.7608 0.1503 0.035 Uiso calc R 1 1 . .
    C C15 0.71678(16) 1.0774(3) 0.12754(4) 0.0305(3) Uani d . 1 1 . .
    H H15 0.8236 1.0935 0.1326 0.037 Uiso calc R 1 1 . .
    C C20 0.36800(19) 1.2749(3) -0.01999(5) 0.0361(4) Uani d . 1 1 . .
    H H20A 0.3148 1.4059 -0.0110 0.054 Uiso calc R 1 1 . .
    H H20B 0.3914 1.2954 -0.0483 0.054 Uiso calc R 1 1 . .
    H H20C 0.4625 1.2542 -0.0026 0.054 Uiso calc R 1 1 . .
    O O1 0.24544(11) 1.03714(17) 0.02657(3) 0.0257(2) Uani d . 1 1 . .
    O O2 0.11868(12) 0.71560(19) 0.00872(3) 0.0319(2) Uani d . 1 1 . .
    N N1 0.00146(15) 0.4847(2) 0.06999(4) 0.0279(3) Uani d . 1 1 . .
    H H1A -0.062(2) 0.392(3) 0.0809(5) 0.034 Uiso d . 1 1 . .
    H H1B 0.009(2) 0.484(3) 0.0443(6) 0.034 Uiso d . 1 1 . .
loop_
    _atom_site_aniso_label
    _atom_site_aniso_U_11
    _atom_site_aniso_U_22
    _atom_site_aniso_U_33
    _atom_site_aniso_U_12
    _atom_site_aniso_U_13
    _atom_site_aniso_U_23
    S1 0.02830(19) 0.02802(19) 0.02170(17) -0.00438(14) 0.00562(13) -0.00647(14)
    O3 0.0311(5) 0.0234(5) 0.0187(5) -0.0041(4) 0.0023(4) -0.0009(4)
    C9 0.0206(6) 0.0245(7) 0.0173(6) 0.0016(5) -0.0005(5) -0.0016(5)
    C7 0.0192(6) 0.0240(7) 0.0191(6) 0.0016(5) -0.0001(5) -0.0022(5)
    C12 0.0204(6) 0.0240(6) 0.0130(5) 0.0008(5) 0.0021(5) -0.0034(5)
    C10 0.0193(6) 0.0209(6) 0.0176(6) 0.0024(5) 0.0005(5) -0.0004(5)
    C11 0.0187(6) 0.0243(7) 0.0187(6) 0.0019(5) 0.0009(5) -0.0026(5)
    C6 0.0179(6) 0.0284(7) 0.0194(6) 0.0054(5) 0.0003(5) 0.0005(5)
    C18 0.0218(6) 0.0272(7) 0.0206(6) 0.0023(5) 0.0000(5) -0.0018(5)
    C8 0.0211(6) 0.0233(7) 0.0185(6) 0.0040(5) -0.0016(5) -0.0009(5)
    C1 0.0192(6) 0.0297(7) 0.0210(6) 0.0042(5) 0.0015(5) 0.0004(6)
    C2 0.0274(7) 0.0355(8) 0.0209(6) 0.0068(6) 0.0016(5) -0.0035(6)
    C5 0.0233(7) 0.0315(7) 0.0241(7) 0.0005(6) 0.0011(5) 0.0038(6)
    C4 0.0240(7) 0.0422(9) 0.0243(7) 0.0034(6) 0.0043(5) 0.0094(6)
    C13 0.0254(7) 0.0256(7) 0.0227(6) 0.0008(5) 0.0007(5) 0.0017(6)
    C17 0.0252(7) 0.0249(7) 0.0222(6) 0.0017(5) 0.0034(5) 0.0021(6)
    C19 0.0335(8) 0.0369(8) 0.0161(6) 0.0048(6) 0.0034(5) 0.0020(6)
    C3 0.0263(7) 0.0460(9) 0.0191(6) 0.0104(6) 0.0047(5) 0.0023(6)
    C16 0.0266(7) 0.0333(8) 0.0292(7) -0.0055(6) 0.0073(6) 0.0016(6)
    C14 0.0246(7) 0.0341(8) 0.0282(7) 0.0072(6) -0.0015(6) 0.0021(6)
    C15 0.0192(7) 0.0442(9) 0.0283(7) -0.0003(6) 0.0026(5) -0.0021(7)
    C20 0.0381(9) 0.0423(9) 0.0289(8) 0.0019(7) 0.0082(6) 0.0084(7)
    O1 0.0322(5) 0.0294(5) 0.0157(4) -0.0024(4) 0.0027(4) 0.0003(4)
    O2 0.0390(6) 0.0359(6) 0.0206(5) -0.0061(5) 0.0010(4) -0.0076(4)
    N1 0.0353(7) 0.0262(6) 0.0219(6) -0.0057(5) 0.0001(5) -0.0029(5)
_geom_special_details     ?
loop_
    _geom_bond_atom_site_label_1
    _geom_bond_atom_site_label_2
    _geom_bond_site_symmetry_2
    _geom_bond_distance
    _geom_bond_publ_flag
    S1 C11 . 1.7371(13) ?
    S1 C1 . 1.7422(14) ?
    O3 C8 . 1.3681(16) ?
    O3 C7 . 1.3839(16) ?
    C9 C8 . 1.3694(19) ?
    C9 C18 . 1.4561(18) ?
    C9 C10 . 1.5247(18) ?
    C7 C11 . 1.3465(19) ?
    C7 C6 . 1.4330(18) ?
    C12 C17 . 1.3879(19) ?
    C12 C13 . 1.3905(19) ?
    C12 C10 . 1.5293(17) ?
    C10 C11 . 1.5022(17) ?
    C10 H10 . 0.9800 ?
    C6 C5 . 1.402(2) ?
    C6 C1 . 1.404(2) ?
    C18 O2 . 1.2253(17) ?
    C18 O1 . 1.3448(17) ?
    C8 N1 . 1.3421(18) ?
    C1 C2 . 1.4000(18) ?
    C2 C3 . 1.377(2) ?
    C2 H2 . 0.9300 ?
    C5 C4 . 1.386(2) ?
    C5 H5 . 0.9300 ?
    C4 C3 . 1.398(2) ?
    C4 H4 . 0.9300 ?
    C13 C14 . 1.390(2) ?
    C13 H13 . 0.9300 ?
    C17 C16 . 1.394(2) ?
    C17 H17 . 0.9300 ?
    C19 O1 . 1.4516(15) ?
    C19 C20 . 1.501(2) ?
    C19 H19A . 0.9700 ?
    C19 H19B . 0.9700 ?
    C3 H3 . 0.9300 ?
    C16 C15 . 1.383(2) ?
    C16 H16 . 0.9300 ?
    C14 C15 . 1.386(2) ?
    C14 H14 . 0.9300 ?
    C15 H15 . 0.9300 ?
    C20 H20A . 0.9600 ?
    C20 H20B . 0.9600 ?
    C20 H20C . 0.9600 ?
    N1 H1A . 0.871(19) ?
    N1 H1B . 0.838(18) ?
loop_
    _geom_angle_atom_site_label_1
    _geom_angle_atom_site_label_2
    _geom_angle_atom_site_label_3
    _geom_angle_site_symmetry_1
    _geom_angle_site_symmetry_3
    _geom_angle
    _geom_angle_publ_flag
    C11 S1 C1 . . 91.31(7) ?
    C8 O3 C7 . . 116.29(10) ?
    C8 C9 C18 . . 117.89(12) ?
    C8 C9 C10 . . 123.22(11) ?
    C18 C9 C10 . . 118.65(12) ?
    C11 C7 O3 . . 123.83(12) ?
    C11 C7 C6 . . 115.61(12) ?
    O3 C7 C6 . . 120.49(12) ?
    C17 C12 C13 . . 118.85(12) ?
    C17 C12 C10 . . 119.85(12) ?
    C13 C12 C10 . . 121.19(12) ?
    C11 C10 C9 . . 107.45(11) ?
    C11 C10 C12 . . 110.46(10) ?
    C9 C10 C12 . . 115.47(10) ?
    C11 C10 H10 . . 107.7 ?
    C9 C10 H10 . . 107.7 ?
    C12 C10 H10 . . 107.7 ?
    C7 C11 C10 . . 124.58(12) ?
    C7 C11 S1 . . 111.31(10) ?
    C10 C11 S1 . . 124.10(10) ?
    C5 C6 C1 . . 119.86(12) ?
    C5 C6 C7 . . 130.52(13) ?
    C1 C6 C7 . . 109.59(12) ?
    O2 C18 O1 . . 121.79(12) ?
    O2 C18 C9 . . 126.25(13) ?
    O1 C18 C9 . . 111.95(11) ?
    N1 C8 O3 . . 109.09(12) ?
    N1 C8 C9 . . 127.01(13) ?
    O3 C8 C9 . . 123.90(12) ?
    C2 C1 C6 . . 121.28(13) ?
    C2 C1 S1 . . 126.56(12) ?
    C6 C1 S1 . . 112.16(10) ?
    C3 C2 C1 . . 117.90(14) ?
    C3 C2 H2 . . 121.1 ?
    C1 C2 H2 . . 121.1 ?
    C4 C5 C6 . . 118.54(14) ?
    C4 C5 H5 . . 120.7 ?
    C6 C5 H5 . . 120.7 ?
    C5 C4 C3 . . 120.89(14) ?
    C5 C4 H4 . . 119.6 ?
    C3 C4 H4 . . 119.6 ?
    C14 C13 C12 . . 120.55(13) ?
    C14 C13 H13 . . 119.7 ?
    C12 C13 H13 . . 119.7 ?
    C12 C17 C16 . . 120.65(13) ?
    C12 C17 H17 . . 119.7 ?
    C16 C17 H17 . . 119.7 ?
    O1 C19 C20 . . 107.10(12) ?
    O1 C19 H19A . . 110.3 ?
    C20 C19 H19A . . 110.3 ?
    O1 C19 H19B . . 110.3 ?
    C20 C19 H19B . . 110.3 ?
    H19A C19 H19B . . 108.5 ?
    C2 C3 C4 . . 121.53(13) ?
    C2 C3 H3 . . 119.2 ?
    C4 C3 H3 . . 119.2 ?
    C15 C16 C17 . . 120.08(14) ?
    C15 C16 H16 . . 120.0 ?
    C17 C16 H16 . . 120.0 ?
    C15 C14 C13 . . 120.20(13) ?
    C15 C14 H14 . . 119.9 ?
    C13 C14 H14 . . 119.9 ?
    C16 C15 C14 . . 119.65(13) ?
    C16 C15 H15 . . 120.2 ?
    C14 C15 H15 . . 120.2 ?
    C19 C20 H20A . . 109.5 ?
    C19 C20 H20B . . 109.5 ?
    H20A C20 H20B . . 109.5 ?
    C19 C20 H20C . . 109.5 ?
    H20A C20 H20C . . 109.5 ?
    H20B C20 H20C . . 109.5 ?
    C18 O1 C19 . . 115.69(11) ?
    C8 N1 H1A . . 119.0(11) ?
    C8 N1 H1B . . 119.6(13) ?
    H1A N1 H1B . . 120.2(17) ?
loop_
    _geom_hbond_atom_site_label_D
    _geom_hbond_atom_site_label_H
    _geom_hbond_atom_site_label_A
    _geom_hbond_site_symmetry_A
    _geom_hbond_distance_DH
    _geom_hbond_distance_HA
    _geom_hbond_distance_DA
    _geom_hbond_angle_DHA
    _geom_hbond_publ_flag
    N1 H1B O2 3_565 0.838(19) 2.285(19) 2.9143(16) 132.1(15) yes
    C10 H10 N1 1_565 0.98 2.57 3.5189(17) 164.00 yes
    C15 H15 Cg1 1_655 0.93 2.95 3.7493(15) 145 yes
_iucr_refine_instructions_details
;
TITL zouihri_Ad8_0m in P2(1)/n
CELL 0.71073   8.6612   5.9156  32.3008  90.000  94.962  90.000
ZERR   4.00   0.0003   0.0002   0.0010   0.000   0.002   0.000
LATT 1
SYMM 0.5-X, 0.5+Y, 0.5-Z
SFAC C  H  N  O  S
UNIT 80  68  4  12  4
OMIT 0 0 2
OMIT 0 54
L.S. 4
ACTA
BOND $H
FMAP 2
PLAN 20
HTAB
WGHT   0.038600   0.000000
FVAR 0.455360
TEMP 23.000
MOLE 1
S1     5   0.181885   1.171716   0.191397  11.000000   0.028300 =
           0.028020   0.021700  -0.006470   0.005620  -0.004380
O3     4   0.030120   0.626517   0.133418  11.000000   0.031130 =
           0.023430   0.018650  -0.000870   0.002340  -0.004110
C9     1   0.151464   0.829877   0.080046  11.000000   0.020640 =
           0.024470   0.017270  -0.001600  -0.000450   0.001640
C7     1   0.073133   0.800745   0.160599  11.000000   0.019210 =
           0.024000   0.019110  -0.002240  -0.000090   0.001650
C12    1   0.395388   1.031466   0.113679  11.000000   0.020410 =
           0.023960   0.013020  -0.003430   0.002090   0.000790
C10    1   0.218488   1.016181   0.108865  11.000000   0.019330 =
           0.020920   0.017590  -0.000380   0.000500   0.002390
AFIX 13
H10    2   0.178533   1.160957   0.097761  11.000000  -1.200000
AFIX 0
C11    1   0.156515   0.981408   0.150417  11.000000   0.018710 =
           0.024250   0.018730  -0.002570   0.000920   0.001870
C6     1   0.022700   0.802866   0.201698  11.000000   0.017890 =
           0.028360   0.019370   0.000480   0.000340   0.005400
C18    1   0.168105   0.849014   0.035708  11.000000   0.021840 =
           0.027170   0.020590  -0.001770   0.000030   0.002350
C8     1   0.064815   0.654520   0.093212  11.000000   0.021130 =
           0.023340   0.018500  -0.000910  -0.001630   0.004040
C1     1   0.073390   1.002338   0.222151  11.000000   0.019180 =
           0.029670   0.021010   0.000390   0.001540   0.004190
C2     1   0.035629   1.050172   0.262507  11.000000   0.027410 =
           0.035500   0.020890  -0.003520   0.001640   0.006830
AFIX 43
H2     2   0.069163   1.182663   0.275932  11.000000  -1.200000
AFIX 0
C5     1  -0.067006   0.646953   0.221838  11.000000   0.023300 =
           0.031470   0.024100   0.003820   0.001050   0.000510
AFIX 43
H5     2  -0.101076   0.513986   0.208674  11.000000  -1.200000
AFIX 0
C4     1  -0.103809   0.695300   0.261798  11.000000   0.023980 =
           0.042170   0.024300   0.009390   0.004330   0.003430
AFIX 43
H4     2  -0.163305   0.593577   0.275561  11.000000  -1.200000
AFIX 0
C13    1   0.485198   0.856671   0.131665  11.000000   0.025370 =
           0.025630   0.022650   0.001700   0.000750   0.000780
AFIX 43
H13    2   0.437859   0.723616   0.139243  11.000000  -1.200000
AFIX 0
C17    1   0.468348   1.227948   0.102269  11.000000   0.025200 =
           0.024920   0.022160   0.002070   0.003410   0.001690
AFIX 43
H17    2   0.409700   1.345302   0.089882  11.000000  -1.200000
AFIX 0
C19    1   0.266826   1.070430  -0.017094  11.000000   0.033460 =
           0.036910   0.016090   0.001980   0.003420   0.004800
AFIX 23
H19A   2   0.167598   1.094013  -0.032831  11.000000  -1.200000
H19B   2   0.315858   0.938865  -0.028191  11.000000  -1.200000
AFIX 0
C3     1  -0.052719   0.894866   0.281692  11.000000   0.026350 =
           0.046010   0.019140   0.002280   0.004730   0.010410
AFIX 43
H3     2  -0.079008   0.923422   0.308510  11.000000  -1.200000
AFIX 0
C16    1   0.628637   1.251105   0.109193  11.000000   0.026610 =
           0.033300   0.029200   0.001630   0.007300  -0.005450
AFIX 43
H16    2   0.676359   1.383548   0.101462  11.000000  -1.200000
AFIX 0
C14    1   0.645162   0.879172   0.138414  11.000000   0.024640 =
           0.034080   0.028230   0.002070  -0.001490   0.007170
AFIX 43
H14    2   0.704305   0.760841   0.150260  11.000000  -1.200000
AFIX 0
C15    1   0.716783   1.077430   0.127541  11.000000   0.019160 =
           0.044160   0.028260  -0.002100   0.002630  -0.000290
AFIX 43
H15    2   0.823571   1.093536   0.132563  11.000000  -1.200000
AFIX 0
C20    1   0.368002   1.274928  -0.019991  11.000000   0.038130 =
           0.042280   0.028950   0.008420   0.008180   0.001870
AFIX 137
H20A   2   0.314771   1.405946  -0.010962  11.000000  -1.500000
H20B   2   0.391378   1.295431  -0.048263  11.000000  -1.500000
H20C   2   0.462548   1.254159  -0.002602  11.000000  -1.500000
AFIX 0
O1     4   0.245442   1.037141   0.026566  11.000000   0.032180 =
           0.029440   0.015670   0.000330   0.002740  -0.002420
O2     4   0.118675   0.715600   0.008723  11.000000   0.039010 =
           0.035920   0.020600  -0.007580   0.001040  -0.006140
N1     3   0.001461   0.484725   0.069992  11.000000   0.035310 =
           0.026240   0.021870  -0.002900   0.000090  -0.005650
AFIX 2
H1A    2  -0.062060   0.392499   0.080905  11.000000  -1.200000
H1B    2   0.008760   0.484271   0.044281  11.000000  -1.200000
AFIX
HKLF 4
END
Q1     1   0.311800   1.026400   0.111700  11.000000   0.050000 0.300000
Q2     1   0.176800   0.823400   0.061300  11.000000   0.050000 0.270000
Q3     1   0.032500   0.790800   0.181200  11.000000   0.050000 0.260000
Q4     1   0.547500   1.243300   0.111800  11.000000   0.050000 0.250000
Q5     1   0.439700   0.973100   0.128500  11.000000   0.050000 0.240000
Q6     1   0.190800   1.015500   0.130300  11.000000   0.050000 0.240000
Q7     1   0.191700   0.913600   0.093600  11.000000   0.050000 0.230000
Q8     1   0.125900   1.077700   0.211000  11.000000   0.050000 0.230000
Q9     1   0.084000   0.781000   0.084000  11.000000   0.050000 0.230000
Q10    1   0.563700   0.899100   0.137300  11.000000   0.050000 0.220000
Q11    1   0.082300   0.924800   0.150900  11.000000   0.050000 0.210000
Q12    1  -0.040500   0.751100   0.207000  11.000000   0.050000 0.210000
Q13    1   0.079500   0.878400   0.218200  11.000000   0.050000 0.210000
Q14    1   0.014100   0.929000   0.207800  11.000000   0.050000 0.210000
Q15    1  -0.035500   0.768100   0.273900  11.000000   0.050000 0.210000
Q16    1   0.429100   1.137700   0.115000  11.000000   0.050000 0.200000
Q17    1   0.143300   0.871800   0.157900  11.000000   0.050000 0.200000
Q18    1   0.074900   1.009400   0.241500  11.000000   0.050000 0.200000
Q19    1  -0.075800   0.685800   0.242400  11.000000   0.050000 0.200000
Q20    1   0.180800   1.072900   0.166600  11.000000   0.050000 0.190000
HKLF 4
;
data_global
_journal_date_recd_electronic     2011-06-14
_journal_date_accepted     2011-07-06
_journal_name_full     'Acta Crystallographica, Section E'
_journal_year     2011
_journal_volume     67
_journal_issue      8
_journal_page_first     o2106
_journal_page_last     o2106
_journal_paper_category     QO
_journal_coeditor_code     BH2365
_publ_contact_author_name     'Mohamed El yazidi'
_publ_contact_author_address
;
D\'epartement de Chimie, Facult\'e des Sciences
Dhar Mehraz, BP 1796 Atlas, 30000 F\'es,
Morocco
;
_publ_contact_author_email     elyazidimohamed@hotmail.com
_publ_contact_author_fax     '00 212 53 77 77 77'
_publ_contact_author_phone     '00 212 61 66 66 66'
_publ_section_title
;
Ethyl 2-amino-4-phenyl-4<i>H</i>-1-benzothieno[3,2-<i>b</i>]pyran-3-carboxylate
;
loop_
    _publ_author_name
    _publ_author_footnote
    _publ_author_address
    'Boughaleb, Adil' .
;
D\'epartement de Chimie
Facult\'e des Sciences
Dhar Mehraz
BP 1796 Atlas
30000 F\'es
Morocco
;
    "Zouihri, Hafid" .
;
Laboratoire de Diffraction des Rayons X
Centre National pour la Recherche Scientifique et Technique
Rabat
Morocco
;
    "Gmouh, Said" .
;
Centre National pour la Recherche Scientifique et Technique
Rabat
Morocco
;
    "Kerbal, Abdelali" .
;
D\'epartement de Chimie
Facult\'e des Sciences
Dhar Mehraz
BP 1796 Atlas
30000 F\'es
Morocco
;
    "El yazidi, Mohamed" .
;
D\'epartement de Chimie
Facult\'e des Sciences
Dhar Mehraz
BP 1796 Atlas
30000 F\'es
Morocco
;
