# Supplementary material for: Ethyl 2-amino-4-phenyl-4H-1-benzo­thieno[3,2-b]pyran-3-carboxyl­ate
Source: Acta Crystallogr Sect E Struct Rep Online. 2011 Jul 23;67(Pt 8):o2106. doi: 10.1107/S1600536811027152 (PMC3213548; doi:10.1107/S1600536811027152)
Supplement: Supplementary file 2 [file e-67-o2106-Isup2.hkl]

# 
# h,k,l, Fc-squared, Fo-squared, sigma(Fo-squared) and status flag 
# 
data_I
_shelx_title ' zouihri_Ad8_0m in P2(1)/n' 
_shelx_refln_list_code          4 
_shelx_F_calc_maximum      225.45 
_exptl_crystal_F_000       736.00 
_reflns_d_resolution_high  0.7828 
 
loop_ 
 _symmetry_equiv_pos_as_xyz 
 'x, y, z' 
 '-x+1/2, y+1/2, -z+1/2' 
 '-x, -y, -z' 
 'x-1/2, -y-1/2, z-1/2' 
 
_cell_length_a     8.6612 
_cell_length_b     5.9156 
_cell_length_c    32.3008 
_cell_angle_alpha  90.000 
_cell_angle_beta   94.962 
_cell_angle_gamma  90.000 
 
_shelx_F_squared_multiplier     1.000 
 
loop_ 
 _refln_index_h 
 _refln_index_k 
 _refln_index_l 
 _refln_F_squared_calc 
 _refln_F_squared_meas 
 _refln_F_squared_sigma 
 _refln_observed_status 
   2   0   0     2532.32     2490.12     58.15 o 
   4   0   0        0.73        2.80      1.46 o 
   6   0   0      302.20      303.38      8.48 o 
   8   0   0       41.62       66.31      4.67 o 
  10   0   0       65.29       82.83      8.83 o 
   1   1   0      225.53      196.63      2.53 o 
   2   1   0     1073.04     1133.52     16.90 o 
   3   1   0     2965.07     2929.37     36.71 o 
   4   1   0     1188.16     1073.01     14.86 o 
   5   1   0      111.93      117.20      3.66 o 
   6   1   0      189.84      168.93      4.27 o 
   7   1   0       83.85       64.70      2.94 o 
   8   1   0      224.11      232.62      6.13 o 
   9   1   0      590.98      568.06     12.66 o 
  10   1   0      120.50      113.96      8.90 o 
   0   2   0      370.07      350.51      5.61 o 
   1   2   0     1452.44     1373.72     12.86 o 
   2   2   0     1049.39     1169.36     12.78 o 
   3   2   0       10.76       12.88      1.19 o 
   4   2   0     3216.83     3152.92     50.75 o 
   5   2   0      219.17      236.46      6.57 o 
   6   2   0      410.64      404.44     10.46 o 
   7   2   0      174.92      172.08      5.38 o 
   8   2   0       48.51       43.44      3.42 o 
   9   2   0        0.37        2.69      2.37 o 
  10   2   0        2.11        1.26      2.90 o 
   1   3   0       61.88       73.17      1.60 o 
   2   3   0       64.97       60.98      1.62 o 
   3   3   0     1318.01     1369.94     16.24 o 
   4   3   0      268.97      241.08      5.57 o 
   5   3   0      543.52      521.46      8.97 o 
   6   3   0      379.02      387.29      6.99 o 
   7   3   0       92.22       89.33      3.76 o 
   8   3   0        0.71        0.00      1.96 o 
   9   3   0       48.71       42.61      3.74 o 
  10   3   0       43.81       42.73      4.17 o 
   0   4   0       47.94       59.19      2.74 o 
   1   4   0       18.46       28.21      1.47 o 
   2   4   0        0.55        1.48      1.04 o 
   3   4   0      196.44      212.67      4.30 o 
   4   4   0       31.11       27.07      1.56 o 
   5   4   0      538.15      523.10      7.51 o 
   6   4   0      166.95      161.37      4.30 o 
   7   4   0      245.94      247.03      6.05 o 
   8   4   0      405.30      396.09      8.99 o 
   9   4   0      177.21      170.58      6.65 o 
   1   5   0      203.08      198.89      5.23 o 
   2   5   0       25.74       24.08      2.03 o 
   3   5   0      420.90      413.06      9.39 o 
   4   5   0       45.08       52.06      3.19 o 
   5   5   0      303.46      298.79      8.53 o 
   6   5   0        0.23        0.00      2.22 o 
   7   5   0       18.09       26.31      3.59 o 
   8   5   0       21.69       31.51      5.20 o 
   0   6   0     1200.05     1159.76     54.67 o 
   1   6   0       56.07       62.39      4.25 o 
   2   6   0        2.64        3.12      1.91 o 
   3   6   0      117.21      132.26      5.66 o 
   4   6   0       12.02       17.41      3.65 o 
   5   6   0        7.52        6.96      2.54 o 
   6   6   0      129.94      188.76      9.03 o 
   1   7   0       75.17       84.15      4.12 o 
   2   7   0        1.65        2.11      2.90 o 
   3   7   0      458.45      457.65     20.49 o 
   4   7   0       89.13       92.21      6.18 o 
 -11   0   1      101.89      158.51     12.14 o 
  -9   0   1      355.88      342.16     27.59 o 
  -7   0   1     1912.82     1910.21     35.27 o 
  -5   0   1     1379.76     1450.93     26.41 o 
  -3   0   1      108.12      115.71      6.66 o 
  -1   0   1    12920.98    12310.33    199.93 o 
   1   0   1      194.41      143.26      3.96 o 
   3   0   1      607.75      723.68     15.39 o 
   5   0   1        9.42        0.84      1.44 o 
   7   0   1     1954.09     1914.91     30.94 o 
   9   0   1      245.06      176.94     10.87 o 
 -10   1   1      114.75      119.37      7.04 o 
  -9   1   1        1.99        3.15      2.61 o 
  -8   1   1        8.25        4.03      2.05 o 
  -7   1   1       57.92       70.07      3.37 o 
  -6   1   1       11.95       15.12      2.68 o 
  -5   1   1      960.91      906.46     14.45 o 
  -4   1   1      733.93      723.25     10.64 o 
  -3   1   1        3.05        1.55      0.77 o 
  -2   1   1     2098.99     1951.71     26.35 o 
  -1   1   1     3948.97     3882.19     37.38 o 
   0   1   1     9183.81     8899.47     76.62 o 
   1   1   1     8275.81     8475.21     77.56 o 
   2   1   1    29939.65    29293.10    355.66 o 
   3   1   1     7589.69     7527.60     90.41 o 
   4   1   1     1000.95     1024.44     13.21 o 
   5   1   1     1165.95     1168.92     15.26 o 
   6   1   1      365.59      347.19      6.32 o 
   7   1   1       62.54       56.76      2.86 o 
   8   1   1       18.40       13.64      3.28 o 
   9   1   1       41.85       50.55      3.91 o 
  10   1   1        8.84        9.88      3.36 o 
 -10   2   1       26.15       28.29      3.91 o 
  -9   2   1       48.26       48.90      3.65 o 
  -8   2   1      141.73      140.20      4.87 o 
  -7   2   1      150.93      143.57      5.62 o 
  -6   2   1      238.14      236.69      6.59 o 
  -5   2   1      204.13      197.17      6.64 o 
  -4   2   1       18.86       19.04      1.61 o 
  -3   2   1     1529.81     1620.52     18.57 o 
  -2   2   1      391.14      373.12      4.97 o 
  -1   2   1      383.06      408.51      4.79 o 
   0   2   1     2246.72     2185.97     19.84 o 
   1   2   1       59.86       40.65      1.11 o 
   2   2   1      258.95      310.55      4.04 o 
   3   2   1       94.82       97.55      2.42 o 
   4   2   1      117.80      107.74      3.24 o 
   5   2   1      232.26      220.07      5.01 o 
   6   2   1      138.95      123.07      4.19 o 
   7   2   1     1089.32     1056.72     17.07 o 
   8   2   1      517.89      525.89     10.65 o 
   9   2   1        9.16        6.75      3.48 o 
  10   2   1      144.40      151.93      6.75 o 
 -10   3   1       66.43       90.19      5.58 o 
  -9   3   1       20.92       14.22      3.89 o 
  -8   3   1       42.15       45.02      4.22 o 
  -7   3   1      937.85      898.44     14.08 o 
  -6   3   1      872.67      835.79     13.14 o 
  -5   3   1        0.54        1.11      1.41 o 
  -4   3   1      542.79      525.25      7.64 o 
  -3   3   1      181.77      173.26      3.53 o 
  -2   3   1     1816.78     1929.37     18.98 o 
  -1   3   1      147.86      133.56      2.06 o 
   0   3   1       50.96       48.94      1.44 o 
   1   3   1      772.38      870.66      9.57 o 
   2   3   1      226.45      211.67      3.02 o 
   3   3   1        0.33        3.12      0.93 o 
   4   3   1      667.82      616.06      7.62 o 
   5   3   1       11.15        8.81      1.51 o 
   6   3   1     1646.87     1608.61     20.51 o 
   7   3   1      158.51      139.99      4.55 o 
   8   3   1       25.39       29.06      2.84 o 
   9   3   1       40.70       31.45      4.81 o 
  10   3   1      161.38      188.67      6.87 o 
  -9   4   1       77.46       71.32      4.76 o 
  -8   4   1      114.51      128.20      5.15 o 
  -7   4   1       25.78       25.28      2.62 o 
  -6   4   1      283.34      281.54      5.86 o 
  -5   4   1      275.28      282.62      5.25 o 
  -4   4   1      170.45      163.86      3.41 o 
  -3   4   1      236.88      246.63      4.14 o 
  -2   4   1      620.39      559.92      7.10 o 
  -1   4   1        0.99        1.21      0.87 o 
   0   4   1      137.09      135.36      3.26 o 
   1   4   1      217.91      220.80      4.59 o 
   2   4   1        1.49        0.09      0.89 o 
   3   4   1       40.19       38.41      2.03 o 
   4   4   1      142.02      142.92      3.73 o 
   5   4   1        9.07       12.48      1.65 o 
   6   4   1       18.80       20.22      2.58 o 
   7   4   1       18.99       19.22      2.37 o 
   8   4   1      186.23      197.00      6.08 o 
   9   4   1       90.97       94.93      5.07 o 
  -8   5   1       12.70       20.65      5.50 o 
  -7   5   1       59.05       56.81      4.51 o 
  -6   5   1      135.20      149.38      6.00 o 
  -5   5   1      578.80      572.90     12.14 o 
  -4   5   1       27.41       24.33      2.42 o 
  -3   5   1      460.50      460.69      8.39 o 
  -2   5   1      496.54      476.44     10.02 o 
  -1   5   1      119.84      122.88      4.72 o 
   0   5   1       75.64       89.91      3.79 o 
   1   5   1      179.48      189.34      4.73 o 
   2   5   1      672.78      662.10      9.36 o 
   3   5   1      435.90      412.76     11.89 o 
   4   5   1        0.94        0.00      1.89 o 
   5   5   1       29.77       30.17      3.19 o 
   6   5   1      146.01      140.63      5.79 o 
   7   5   1       31.21       28.31      3.68 o 
   8   5   1      181.52      199.60      8.62 o 
  -6   6   1       62.79       68.81      6.08 o 
  -5   6   1       24.79       27.57      3.49 o 
  -4   6   1       70.18       58.33      4.32 o 
  -3   6   1      191.47      189.06      7.00 o 
  -2   6   1       74.44       83.40      3.49 o 
  -1   6   1     2084.04     2030.29     30.03 o 
   0   6   1       35.29       33.27      2.78 o 
   1   6   1       62.82       60.07      3.89 o 
   2   6   1       19.08       17.78      2.61 o 
   3   6   1      153.73      149.26      5.34 o 
   4   6   1      313.93      307.09     11.43 o 
   5   6   1      287.94      287.95     10.90 o 
   6   6   1       51.22       53.82      4.78 o 
  -4   7   1      358.17      424.65     11.60 o 
  -3   7   1       13.40       17.66      3.65 o 
  -2   7   1       16.46       14.83      3.48 o 
  -1   7   1        5.92        9.93      2.44 o 
   0   7   1        2.83        0.00      2.31 o 
   1   7   1       77.01       91.40      5.49 o 
   2   7   1      154.06      148.43      6.18 o 
   3   7   1       63.75       68.18      5.28 o 
   4   7   1       17.49       28.64      4.42 o 
 -10   0   2      126.94      145.36     10.65 o 
  -8   0   2     2522.09     2535.94     63.26 o 
  -6   0   2      273.37      336.13      8.96 o 
  -4   0   2     2355.08     2560.08     50.70 o 
  -2   0   2     3101.78     2960.72     48.57 o 
   2   0   2    50828.94    47347.63    741.18 o 
   4   0   2     3004.95     3051.07     49.78 o 
   6   0   2      561.29      547.52     13.04 o 
   8   0   2      870.97      813.68     17.59 o 
  10   0   2        0.25        0.05      4.52 o 
 -10   1   2        1.44        0.00      3.22 o 
  -9   1   2        1.14        0.00      2.42 o 
  -8   1   2        8.00        3.65      2.28 o 
  -7   1   2       55.26       67.45      3.66 o 
  -6   1   2        2.79        2.22      1.53 o 
  -5   1   2      537.15      507.12      8.47 o 
  -4   1   2      170.03      168.80      3.84 o 
  -3   1   2      503.41      500.15      8.85 o 
  -2   1   2     3032.27     3034.46     37.54 o 
  -1   1   2      131.10      123.55      1.98 o 
   0   1   2     1073.34     1089.74     11.51 o 
   1   1   2    13315.93    13237.21    112.93 o 
   2   1   2    28736.04    28196.40    296.37 o 
   3   1   2     1289.65     1308.39     15.70 o 
   4   1   2       30.00       25.23      1.70 o 
   5   1   2       15.00       19.17      1.54 o 
   6   1   2       40.76       45.25      2.30 o 
   7   1   2       22.68       21.95      2.22 o 
   8   1   2       41.65       38.84      3.24 o 
   9   1   2       93.75      103.95      4.91 o 
  10   1   2      315.50      319.09     15.71 o 
 -10   2   2      226.37      219.21      7.89 o 
  -9   2   2      140.01      142.04      8.25 o 
  -8   2   2        0.02        0.00      1.96 o 
  -7   2   2      779.66      726.89     14.36 o 
  -6   2   2      330.20      293.85      7.46 o 
  -5   2   2       68.30       80.85      3.05 o 
  -4   2   2     1583.78     1480.65     18.62 o 
  -3   2   2       25.94       44.03      1.83 o 
  -2   2   2     4066.03     4171.15     42.61 o 
  -1   2   2     2300.14     2265.57     22.47 o 
   0   2   2       63.17       47.57      1.03 o 
   1   2   2      940.88      926.42      8.52 o 
   2   2   2        0.34        1.78      0.58 o 
   3   2   2      139.48      149.23      2.85 o 
   4   2   2     2177.00     2302.30     25.90 o 
   5   2   2     1752.63     1724.98     20.02 o 
   6   2   2      400.35      394.39      8.01 o 
   7   2   2      821.36      799.26     13.76 o 
   8   2   2        2.28        6.53      2.34 o 
   9   2   2       10.44       13.46      2.82 o 
  10   2   2        0.37        0.00      2.72 o 
 -10   3   2       44.34       47.08      5.75 o 
  -9   3   2        7.48        4.53      2.30 o 
  -8   3   2        1.05        0.70      2.05 o 
  -7   3   2      780.46      752.80     13.66 o 
  -6   3   2        8.70       10.44      2.14 o 
  -5   3   2      601.79      590.74      8.73 o 
  -4   3   2      271.77      253.87      4.68 o 
  -3   3   2       40.29       36.45      1.69 o 
  -2   3   2      787.10      873.05     10.75 o 
  -1   3   2      334.71      326.43      3.76 o 
   0   3   2       56.82       52.48      1.41 o 
   1   3   2      188.00      251.41      3.42 o 
   2   3   2       90.70      111.51      2.13 o 
   3   3   2      355.28      346.76      4.66 o 
   4   3   2       30.84       29.86      1.55 o 
   5   3   2       16.63       19.86      1.63 o 
   6   3   2     1328.66     1277.12     16.01 o 
   7   3   2      188.25      197.95      5.06 o 
   8   3   2       25.57       23.93      2.92 o 
   9   3   2       32.95       33.34      3.38 o 
  10   3   2       95.58      103.53      5.31 o 
  -9   4   2        2.53        1.55      2.82 o 
  -8   4   2        6.31        9.69      2.57 o 
  -7   4   2        0.57        3.02      2.17 o 
  -6   4   2       84.06       78.29      3.40 o 
  -5   4   2       54.99       58.04      3.14 o 
  -4   4   2        0.08        1.47      1.35 o 
  -3   4   2     2424.56     2355.57     25.66 o 
  -2   4   2       85.75       97.48      2.18 o 
  -1   4   2     1023.71      935.17     10.05 o 
   0   4   2      606.04      573.10      6.99 o 
   1   4   2      374.03      371.78      4.71 o 
   2   4   2       76.62       85.34      2.29 o 
   3   4   2      567.27      572.89      9.36 o 
   4   4   2       86.48       80.63      2.86 o 
   5   4   2      662.66      648.84     10.18 o 
   6   4   2       59.84       59.94      2.66 o 
   7   4   2       28.97       30.29      2.55 o 
   8   4   2      147.58      166.20      5.53 o 
   9   4   2       18.18       18.87      3.59 o 
  -8   5   2       65.91       82.46      4.35 o 
  -7   5   2       50.01       53.53      3.10 o 
  -6   5   2       91.75       89.79      4.86 o 
  -5   5   2       72.74       80.39      4.37 o 
  -4   5   2      396.67      393.37     10.62 o 
  -3   5   2       22.88       25.52      2.27 o 
  -2   5   2       53.81       54.00      2.69 o 
  -1   5   2      236.20      243.74      5.05 o 
   0   5   2     1007.84     1043.17     17.26 o 
   1   5   2     2201.49     2096.46     36.13 o 
   2   5   2     1018.94     1015.91     14.08 o 
   3   5   2       16.69       17.99      2.11 o 
   4   5   2       59.79       61.60      3.46 o 
   5   5   2       49.09       54.61      3.79 o 
   6   5   2        4.51        5.71      2.65 o 
   7   5   2      157.47      154.39      6.30 o 
   8   5   2      133.31      157.42      7.80 o 
  -6   6   2       96.19      102.32      6.94 o 
  -5   6   2       13.09       14.02      2.92 o 
  -4   6   2       19.68       25.89      4.80 o 
  -3   6   2       96.64      104.49      4.64 o 
  -2   6   2      368.68      366.67      8.41 o 
  -1   6   2     1354.51     1342.28     20.88 o 
   0   6   2      243.70      233.06      7.54 o 
   1   6   2      278.26      286.86      6.10 o 
   2   6   2       56.55       52.09      3.42 o 
   3   6   2      173.08      181.91      5.89 o 
   4   6   2      167.79      192.23      7.05 o 
   5   6   2       15.25       18.96      3.43 o 
   6   6   2       45.20       55.45      4.83 o 
  -4   7   2       17.82       37.48      4.23 o 
  -3   7   2       64.91       74.81      5.45 o 
  -2   7   2        2.24        2.66      2.87 o 
  -1   7   2      122.44      111.71      5.32 o 
   0   7   2       31.56       31.29      3.01 o 
   1   7   2       20.60       17.44      2.75 o 
   2   7   2      227.22      227.82      7.57 o 
   3   7   2      108.82      133.46      6.73 o 
   4   7   2      132.95      121.63      8.07 o 
 -11   0   3      166.27      162.50     12.93 o 
  -9   0   3      543.70      488.26     32.75 o 
  -7   0   3      148.96      138.98      6.43 o 
  -5   0   3        0.05        2.20      2.10 o 
  -3   0   3     3481.45     3327.39     77.83 o 
  -1   0   3      260.95      275.94      4.61 o 
   1   0   3     2811.70     2839.86     41.82 o 
   3   0   3     1082.14     1163.05     19.91 o 
   5   0   3     2917.67     2991.61     49.55 o 
   7   0   3      521.49      482.08     10.59 o 
   9   0   3      225.26      238.59      9.90 o 
 -10   1   3       23.93       27.28      4.52 o 
  -9   1   3       10.95       11.34      2.98 o 
  -8   1   3        4.12        3.44      2.30 o 
  -7   1   3       59.54       55.67      3.16 o 
  -6   1   3      854.05      896.78     13.83 o 
  -5   1   3     3479.65     3408.55     43.50 o 
  -4   1   3      222.23      250.02      4.87 o 
  -3   1   3       68.25       72.11      2.20 o 
  -2   1   3      828.21      848.35     10.56 o 
  -1   1   3       32.18       28.24      0.95 o 
   0   1   3     2108.42     2232.19     28.21 o 
   1   1   3     1713.26     1740.84     16.00 o 
   2   1   3      754.71      769.85      8.44 o 
   3   1   3     2458.26     2549.41     29.30 o 
   4   1   3     6816.42     7248.05     81.17 o 
   5   1   3      892.18      908.94     11.51 o 
   6   1   3      360.21      365.04      6.17 o 
   7   1   3      199.58      186.03      5.99 o 
   8   1   3       74.08       85.29      4.96 o 
   9   1   3      597.19      644.49     12.84 o 
  10   1   3      223.51      228.26      8.10 o 
 -10   2   3       20.08       17.51      3.54 o 
  -9   2   3        3.04        5.78      2.88 o 
  -8   2   3       16.22       14.93      2.72 o 
  -7   2   3      173.20      177.71      7.77 o 
  -6   2   3       16.76        8.58      2.53 o 
  -5   2   3        3.88        4.72      1.44 o 
  -4   2   3      139.04      134.79      3.78 o 
  -3   2   3      217.30      192.03      3.51 o 
  -2   2   3      132.22       97.56      2.37 o 
  -1   2   3      723.48      687.69      7.11 o 
   0   2   3      730.27      717.17      8.55 o 
   1   2   3       32.28       31.55      1.08 o 
   2   2   3      406.83      457.11      4.99 o 
   3   2   3     1554.93     1659.71     18.74 o 
   4   2   3     3376.44     3382.60     39.15 o 
   5   2   3      900.63      848.49     10.93 o 
   6   2   3     1913.82     1884.40     24.32 o 
   7   2   3        7.13        6.50      2.25 o 
   8   2   3        0.12        0.68      2.16 o 
   9   2   3       31.34       30.48      3.36 o 
  10   2   3        4.17        9.87      2.97 o 
 -10   3   3       65.67       73.20      6.43 o 
  -9   3   3       60.69       63.47      3.76 o 
  -8   3   3        6.89        4.53      2.16 o 
  -7   3   3        1.49        0.49      2.00 o 
  -6   3   3      848.29      819.48     12.95 o 
  -5   3   3      302.26      303.71      5.61 o 
  -4   3   3        1.38        4.77      1.31 o 
  -3   3   3      344.81      384.73      5.46 o 
  -2   3   3      152.19      165.15      3.09 o 
  -1   3   3      282.53      293.22      3.96 o 
   0   3   3     1274.24     1203.62     11.54 o 
   1   3   3      712.94      680.01      6.99 o 
   2   3   3     1039.62      897.06     10.00 o 
   3   3   3      297.73      301.66      6.12 o 
   4   3   3        3.38        3.58      1.05 o 
   5   3   3      361.09      347.48      5.79 o 
   6   3   3      130.21      132.12      3.89 o 
   7   3   3       49.82       51.63      2.91 o 
   8   3   3       11.59       12.95      2.61 o 
   9   3   3        7.07        4.72      2.56 o 
  10   3   3        1.16        0.00      2.71 o 
  -9   4   3        7.49        3.34      2.85 o 
  -8   4   3      184.98      183.12      8.25 o 
  -7   4   3      155.22      138.29      5.01 o 
  -6   4   3       18.97       21.21      2.73 o 
  -5   4   3       38.98       42.67      2.60 o 
  -4   4   3      132.97      142.55      3.75 o 
  -3   4   3      318.73      357.08      5.59 o 
  -2   4   3     1138.48     1133.63     11.91 o 
  -1   4   3       55.56       49.31      1.49 o 
   0   4   3      405.73      397.32      5.57 o 
   1   4   3        0.18        0.71      0.99 o 
   2   4   3      323.21      323.54      4.53 o 
   3   4   3     1144.72     1136.06     13.54 o 
   4   4   3     1385.67     1417.58     21.61 o 
   5   4   3       59.44       74.14      4.49 o 
   6   4   3        3.57        3.98      1.98 o 
   7   4   3        2.17        0.00      1.68 o 
   8   4   3       55.17       57.42      3.53 o 
   9   4   3       40.52       35.57      3.99 o 
  -8   5   3       73.39       70.30      4.33 o 
  -7   5   3       44.83       35.81      3.03 o 
  -6   5   3       41.17       36.53      2.58 o 
  -5   5   3      505.17      498.59      9.28 o 
  -4   5   3       12.85       12.45      2.24 o 
  -3   5   3       15.99       13.69      1.94 o 
  -2   5   3      503.94      493.30      8.56 o 
  -1   5   3     1095.93     1076.35     14.58 o 
   0   5   3     1899.59     1857.45     28.31 o 
   1   5   3      647.70      623.30      9.27 o 
   2   5   3       39.35       41.21      2.41 o 
   3   5   3      652.40      622.08     11.21 o 
   4   5   3      211.05      189.46      5.40 o 
   5   5   3        0.13        0.00      2.17 o 
   6   5   3        9.61       12.55      3.66 o 
   7   5   3       12.68       15.70      3.16 o 
   8   5   3       26.27       29.80      4.53 o 
  -6   6   3        7.09        4.41      3.85 o 
  -5   6   3       93.83       90.13      4.85 o 
  -4   6   3       86.76       89.63      4.96 o 
  -3   6   3      265.13      261.93      7.94 o 
  -2   6   3      324.31      340.09      8.14 o 
  -1   6   3        1.72        8.75      2.29 o 
   0   6   3       14.27       10.88      2.36 o 
   1   6   3      521.97      505.31      9.33 o 
   2   6   3        8.83        8.15      2.31 o 
   3   6   3       94.88       94.14      6.09 o 
   4   6   3       91.09       91.77      4.48 o 
   5   6   3       17.29       26.09      3.62 o 
   6   6   3        0.53        0.00      3.20 o 
  -4   7   3       98.70      106.10      5.82 o 
  -3   7   3       89.33      101.55      6.11 o 
  -2   7   3       57.02       57.82      4.06 o 
  -1   7   3       16.96       25.09      2.83 o 
   0   7   3        6.76        5.55      2.00 o 
   1   7   3       90.49       99.16      4.77 o 
   2   7   3       48.24       55.92      3.72 o 
   3   7   3      111.23      103.45      5.93 o 
   4   7   3        3.53        9.45      3.58 o 
 -10   0   4       67.86       66.80      8.16 o 
  -8   0   4      105.38       76.51      5.86 o 
  -6   0   4     2815.80     2772.30     48.25 o 
  -4   0   4      151.94      165.96      4.97 o 
  -2   0   4     2428.14     2293.45     38.01 o 
   0   0   4      453.69      425.57      5.33 o 
   2   0   4       16.13       24.26      1.40 o 
   4   0   4      172.94      115.03      4.05 o 
   6   0   4       22.99       23.70      2.86 o 
   8   0   4       20.43       34.65      3.90 o 
  10   0   4      183.62      177.39     23.00 o 
 -10   1   4      103.60       99.50      6.71 o 
  -9   1   4       97.13       90.34      5.80 o 
  -8   1   4      139.46      140.13      5.33 o 
  -7   1   4      231.01      231.79      5.90 o 
  -6   1   4     2012.77     1981.94     26.00 o 
  -5   1   4        4.39        2.02      1.30 o 
  -4   1   4       47.03       58.27      2.49 o 
  -3   1   4      150.77      151.34      3.29 o 
  -2   1   4     3002.88     2928.89     36.32 o 
  -1   1   4     4542.94     4410.20     47.04 o 
   0   1   4     1121.86     1092.05     16.50 o 
   1   1   4     7101.60     7113.23     62.37 o 
   2   1   4     5679.15     5565.29     62.00 o 
   3   1   4     4743.92     5005.13     56.29 o 
   4   1   4     5002.02     5245.90     59.35 o 
   5   1   4      123.76      128.93      3.36 o 
   6   1   4        0.78        0.57      1.34 o 
   7   1   4      236.77      214.63      5.49 o 
   8   1   4      425.16      415.06      9.16 o 
   9   1   4      174.96      177.19      6.25 o 
  10   1   4      142.67      161.17     11.30 o 
 -10   2   4      119.69      148.28      6.70 o 
  -9   2   4      180.53      178.34      6.50 o 
  -8   2   4       33.44       26.61      3.07 o 
  -7   2   4        2.18        4.87      2.12 o 
  -6   2   4      275.28      247.57      6.23 o 
  -5   2   4      968.68      911.70     12.68 o 
  -4   2   4      709.12      784.96     10.84 o 
  -3   2   4     5356.01     5509.78     62.66 o 
  -2   2   4       87.88       68.08      2.19 o 
  -1   2   4     1316.66     1346.71     13.75 o 
   0   2   4       36.87       53.46      1.63 o 
   1   2   4      733.99      714.50      6.78 o 
   2   2   4      802.27      934.11      9.07 o 
   3   2   4       16.33       11.83      1.05 o 
   4   2   4     2050.07     2004.47     21.46 o 
   5   2   4      181.80      195.14      4.08 o 
   6   2   4     1001.86     1032.97     14.13 o 
   7   2   4      127.26      128.61      4.67 o 
   8   2   4       37.53       40.18      3.70 o 
   9   2   4      210.19      201.34      6.62 o 
  10   2   4      173.21      183.61      7.42 o 
 -10   3   4        2.72        3.17      3.49 o 
  -9   3   4       60.06       60.45      3.86 o 
  -8   3   4       63.70       62.25      4.11 o 
  -7   3   4        4.79        2.25      1.98 o 
  -6   3   4      349.25      322.24      6.91 o 
  -5   3   4      255.58      244.25      4.95 o 
  -4   3   4      480.45      507.95      7.50 o 
  -3   3   4      119.53      109.43      2.56 o 
  -2   3   4     2290.04     2412.69     25.56 o 
  -1   3   4      372.29      373.46      4.58 o 
   0   3   4       13.88        7.68      0.73 o 
   1   3   4      885.63      822.10      8.61 o 
   2   3   4      716.02      748.59      8.14 o 
   3   3   4       11.44        6.47      1.06 o 
   4   3   4       92.32       90.70      2.57 o 
   5   3   4     2376.25     2359.04     26.72 o 
   6   3   4      156.98      153.55      4.18 o 
   7   3   4      489.54      484.69      8.44 o 
   8   3   4      328.70      312.32      7.76 o 
   9   3   4      298.11      307.55      8.06 o 
  -9   4   4      252.57      270.10      7.84 o 
  -8   4   4       15.04       15.56      2.83 o 
  -7   4   4        0.85        0.73      2.41 o 
  -6   4   4        0.78        1.46      2.11 o 
  -5   4   4        9.33        4.27      1.82 o 
  -4   4   4       29.68       26.20      2.00 o 
  -3   4   4      962.43      964.01     13.13 o 
  -2   4   4      166.97      192.17      3.20 o 
  -1   4   4      261.65      275.09      3.85 o 
   0   4   4      152.11      161.03      2.88 o 
   1   4   4      193.68      191.99      3.15 o 
   2   4   4      253.23      284.95      4.78 o 
   3   4   4     1856.65     1772.69     21.00 o 
   4   4   4      342.99      326.71      8.38 o 
   5   4   4     1384.39     1392.55     18.56 o 
   6   4   4        0.05        0.98      2.02 o 
   7   4   4       39.96       34.03      3.84 o 
   8   4   4       90.92      104.14      6.46 o 
   9   4   4       10.04       11.97      3.96 o 
  -8   5   4      186.09      187.44      8.22 o 
  -7   5   4      114.95      123.10      5.15 o 
  -6   5   4      137.11      142.15      5.77 o 
  -5   5   4       17.80       17.03      2.21 o 
  -4   5   4        1.85        2.35      1.41 o 
  -3   5   4       15.09       10.51      1.75 o 
  -2   5   4        1.36        0.00      1.56 o 
  -1   5   4      436.36      436.00      8.50 o 
   0   5   4     1123.88     1107.49     13.82 o 
   1   5   4        2.64        3.04      1.41 o 
   2   5   4      607.55      587.79      9.75 o 
   3   5   4      214.69      213.19      5.63 o 
   4   5   4        0.08        1.03      1.76 o 
   5   5   4       31.45       30.41      4.25 o 
   6   5   4      221.89      216.36      7.76 o 
   7   5   4      123.19      132.78      5.90 o 
   8   5   4        0.60        4.40      3.33 o 
  -6   6   4       10.05        8.92      4.55 o 
  -5   6   4        6.29       11.18      2.96 o 
  -4   6   4       70.43       73.22      4.62 o 
  -3   6   4        1.95        1.48      1.96 o 
  -2   6   4       77.21       78.19      3.82 o 
  -1   6   4        7.43        6.21      2.40 o 
   0   6   4       16.08       16.05      2.40 o 
   1   6   4      232.10      217.24      6.09 o 
   2   6   4       58.32       66.27      3.95 o 
   3   6   4        4.59        6.32      2.29 o 
   4   6   4      194.20      212.07      7.50 o 
   5   6   4        3.17        4.14      3.72 o 
   6   6   4        5.06        0.00      4.34 o 
  -4   7   4       56.57       69.58      4.89 o 
  -3   7   4        0.50        0.00      2.99 o 
  -2   7   4        0.45        0.00      2.08 o 
  -1   7   4       44.43       46.82      3.26 o 
   0   7   4       37.83       43.70      3.18 o 
   1   7   4       88.41       96.84      4.31 o 
   2   7   4      306.01      312.74      7.97 o 
   3   7   4       33.86       28.96      3.40 o 
 -11   0   5      132.74      118.54     10.87 o 
  -9   0   5       23.16       14.52      4.83 o 
  -7   0   5       13.37       11.79      2.88 o 
  -5   0   5       85.68      117.79      4.65 o 
  -3   0   5     9151.29     8873.48    143.51 o 
  -1   0   5     3296.02     3464.49     56.23 o 
   1   0   5     3515.19     3529.92     47.25 o 
   3   0   5        0.20        3.21      1.26 o 
   5   0   5      129.21      117.70      6.24 o 
   7   0   5      110.32      108.95      5.27 o 
   9   0   5      100.03      113.54     10.86 o 
 -10   1   5        1.89        3.50      4.11 o 
  -9   1   5      253.32      244.62      9.96 o 
  -8   1   5       31.47       22.27      2.97 o 
  -7   1   5      441.24      442.81      9.67 o 
  -6   1   5      243.57      234.46      5.56 o 
  -5   1   5      247.37      267.90      5.18 o 
  -4   1   5     3381.62     3478.66     41.12 o 
  -3   1   5     3515.28     3554.07     41.59 o 
  -2   1   5       11.44       16.10      1.03 o 
  -1   1   5     5786.06     5757.34     58.05 o 
   0   1   5      250.15      218.62      5.64 o 
   1   1   5     1443.57     1344.56     12.98 o 
   2   1   5      270.68      259.53      3.56 o 
   3   1   5       61.48       61.66      2.83 o 
   4   1   5       72.69       86.84      2.53 o 
   5   1   5      329.42      337.78      5.83 o 
   6   1   5       11.19       14.22      1.85 o 
   7   1   5       23.83       29.94      2.43 o 
   8   1   5       53.32       46.23      3.46 o 
   9   1   5       15.70       11.53      2.82 o 
  10   1   5       14.50       17.47      3.60 o 
 -10   2   5       38.91       38.36      4.33 o 
  -9   2   5       33.54       28.72      3.81 o 
  -8   2   5       26.57       32.56      3.26 o 
  -7   2   5       77.99       77.14      5.38 o 
  -6   2   5      109.60      107.57      3.78 o 
  -5   2   5       37.40       30.28      2.05 o 
  -4   2   5     1635.67     1675.71     22.15 o 
  -3   2   5       85.20       80.46      2.14 o 
  -2   2   5       10.79       10.75      0.83 o 
  -1   2   5     1123.20     1178.79     13.42 o 
   0   2   5        0.22        2.70      0.48 o 
   1   2   5     2846.39     2906.06     26.09 o 
   2   2   5      990.85     1086.13     10.48 o 
   3   2   5      124.07      174.86      3.50 o 
   4   2   5     4398.54     4216.02     43.20 o 
   5   2   5     3483.60     3457.12     36.15 o 
   6   2   5     1454.11     1488.73     18.16 o 
   7   2   5       27.59       28.90      2.65 o 
   8   2   5       93.57       91.17      4.34 o 
   9   2   5       13.72        9.78      2.80 o 
  10   2   5       58.94       74.10      5.19 o 
 -10   3   5      254.92      261.57      8.77 o 
  -9   3   5       32.46       29.18      3.12 o 
  -8   3   5       93.35      106.80      5.16 o 
  -7   3   5       21.74       19.86      2.52 o 
  -6   3   5      163.65      179.75      5.74 o 
  -5   3   5      213.24      208.90      5.76 o 
  -4   3   5       48.46       61.09      2.35 o 
  -3   3   5      345.15      345.31      4.94 o 
  -2   3   5      247.55      236.71      3.62 o 
  -1   3   5       17.79       28.06      1.70 o 
   0   3   5      425.94      413.00      4.58 o 
   1   3   5      254.15      253.51      3.43 o 
   2   3   5      326.56      354.24      4.50 o 
   3   3   5        1.82        5.29      0.84 o 
   4   3   5       54.06       69.12      3.54 o 
   5   3   5     1011.95      980.72     12.38 o 
   6   3   5      158.87      158.02      4.20 o 
   7   3   5       22.57       27.64      2.99 o 
   8   3   5      838.85      847.70     14.93 o 
   9   3   5       82.16       94.95      6.41 o 
  -9   4   5        3.67       12.48      3.33 o 
  -8   4   5        0.01        0.00      2.44 o 
  -7   4   5        7.61        8.91      2.50 o 
  -6   4   5      478.81      439.74      9.36 o 
  -5   4   5       14.42       16.75      2.24 o 
  -4   4   5      781.83      759.54     11.25 o 
  -3   4   5      266.50      267.61      4.93 o 
  -2   4   5       58.22       44.75      1.74 o 
  -1   4   5      111.72      107.00      2.14 o 
   0   4   5       30.72       24.42      1.15 o 
   1   4   5      606.15      631.81      7.19 o 
   2   4   5     1411.30     1266.12     14.60 o 
   3   4   5       80.66       82.57      2.54 o 
   4   4   5      929.81      887.56     13.42 o 
   5   4   5     2185.32     2103.85     28.19 o 
   6   4   5      167.47      166.21      5.04 o 
   7   4   5        7.69        2.76      2.40 o 
   8   4   5       26.53       37.87      3.68 o 
   9   4   5        9.95        9.52      5.21 o 
  -8   5   5      216.49      231.94      8.13 o 
  -7   5   5      483.42      519.58     11.52 o 
  -6   5   5        0.18        0.00      2.04 o 
  -5   5   5       77.76       67.26      4.12 o 
  -4   5   5       71.86       77.46      4.01 o 
  -3   5   5        4.71        3.19      1.51 o 
  -2   5   5        1.01        2.45      1.27 o 
  -1   5   5     1133.19     1141.59     13.89 o 
   0   5   5      108.49      117.95      3.07 o 
   1   5   5      101.15      113.06      3.04 o 
   2   5   5       58.35       61.61      2.81 o 
   3   5   5      671.45      643.23     11.42 o 
   4   5   5       12.16        9.66      1.96 o 
   5   5   5        1.52        2.47      2.02 o 
   6   5   5      110.01      116.30      5.80 o 
   7   5   5      148.10      168.67      7.36 o 
   8   5   5       45.06       47.12      4.93 o 
  -6   6   5        1.74        0.96      3.03 o 
  -5   6   5       46.53       45.04      6.93 o 
  -4   6   5       60.89       68.62      4.05 o 
  -3   6   5       74.06       78.38      3.66 o 
  -2   6   5      175.84      177.10      5.50 o 
  -1   6   5        0.07        0.43      1.87 o 
   0   6   5      120.91      115.93      3.75 o 
   1   6   5       69.63       74.85      3.55 o 
   2   6   5      287.66      287.34      7.21 o 
   3   6   5       66.76       72.26      3.81 o 
   4   6   5       39.53       38.74      3.29 o 
   5   6   5       30.63       39.77      4.47 o 
   6   6   5       58.82       71.14      5.89 o 
  -4   7   5        5.25       12.47      3.17 o 
  -3   7   5       85.36       89.94      4.99 o 
  -2   7   5       67.71       74.57      3.98 o 
  -1   7   5       42.77       53.09      3.68 o 
   0   7   5       53.14       52.55      3.22 o 
   1   7   5       85.41       90.42      5.76 o 
   2   7   5        0.85        5.61      2.29 o 
   3   7   5        0.92        0.00      2.37 o 
 -10   0   6      132.54      150.50     15.17 o 
  -8   0   6       53.75       52.59      6.05 o 
  -6   0   6      322.19      329.73      8.93 o 
  -4   0   6      335.50      262.09      6.61 o 
  -2   0   6     2110.55     2037.37     34.16 o 
   0   0   6       52.46       68.00      2.24 o 
   2   0   6    18361.79    17659.84    282.73 o 
   4   0   6        8.37       24.68      2.48 o 
   6   0   6       73.85       76.29      4.09 o 
   8   0   6       42.76       38.81      4.74 o 
  10   0   6       74.33       62.35      8.26 o 
 -10   1   6      184.12      204.05      8.83 o 
  -9   1   6       48.13       48.93      4.30 o 
  -8   1   6      669.90      647.97     12.57 o 
  -7   1   6      442.03      436.94      8.57 o 
  -6   1   6      101.94      105.36      3.46 o 
  -5   1   6      311.93      299.74      6.33 o 
  -4   1   6     1728.80     1773.60     21.95 o 
  -3   1   6        5.05        6.42      1.08 o 
  -2   1   6     1759.03     1769.74     19.83 o 
  -1   1   6     3807.92     3742.04     34.75 o 
   0   1   6       10.84       13.14      1.09 o 
   1   1   6      667.60      673.34      7.50 o 
   2   1   6     1565.56     1622.02     20.79 o 
   3   1   6      109.18      108.99      2.36 o 
   4   1   6      113.65      115.00      2.89 o 
   5   1   6      263.82      267.00      5.58 o 
   6   1   6      847.28      742.14     11.43 o 
   7   1   6      105.88      107.06      3.87 o 
   8   1   6       16.24       17.78      2.55 o 
   9   1   6        0.04        2.77      2.41 o 
  10   1   6       33.72       36.39      4.28 o 
 -10   2   6      235.69      249.37      8.43 o 
  -9   2   6       16.42       15.34      3.99 o 
  -8   2   6       56.40       55.80      3.88 o 
  -7   2   6      671.95      664.07     12.40 o 
  -6   2   6      427.30      430.32      7.65 o 
  -5   2   6      309.81      306.80      8.34 o 
  -4   2   6      823.50      862.18     11.73 o 
  -3   2   6      144.91      170.15      3.13 o 
  -2   2   6     2367.49     2367.30     23.56 o 
  -1   2   6     3509.53     3642.98     37.22 o 
   0   2   6     1099.25     1083.66     13.39 o 
   1   2   6       50.00       60.13      1.55 o 
   2   2   6      109.45      136.00      2.12 o 
   3   2   6     1927.29     1836.49     18.67 o 
   4   2   6      751.44      800.69      9.58 o 
   5   2   6      579.21      608.54      8.06 o 
   6   2   6       63.31       65.77      2.73 o 
   7   2   6      802.31      804.52     12.88 o 
   8   2   6      353.70      357.76      8.39 o 
   9   2   6        2.52       10.36      2.78 o 
  10   2   6       23.44       35.59      4.23 o 
 -10   3   6       51.57       54.76      4.94 o 
  -9   3   6      126.32      139.43      6.07 o 
  -8   3   6      473.18      454.34      9.52 o 
  -7   3   6        0.18        0.00      1.82 o 
  -6   3   6      915.73      861.39     14.32 o 
  -5   3   6      197.50      200.64      4.68 o 
  -4   3   6       11.27       14.19      1.58 o 
  -3   3   6       27.85       57.99      2.09 o 
  -2   3   6      296.99      318.54      4.68 o 
  -1   3   6     2951.90     3183.74     30.33 o 
   0   3   6      982.97     1139.64     10.98 o 
   1   3   6     1022.42      990.85      9.76 o 
   2   3   6     1677.70     1798.67     17.70 o 
   3   3   6      127.62      118.91      2.53 o 
   4   3   6       54.19       51.10      2.20 o 
   5   3   6      253.26      230.69      5.01 o 
   6   3   6       51.20       57.74      3.31 o 
   7   3   6     2881.27     2893.65     40.36 o 
   8   3   6        2.51       18.08      2.81 o 
   9   3   6       25.21       16.14      2.99 o 
  -9   4   6       90.63       79.65      5.69 o 
  -8   4   6       24.14       19.55      3.49 o 
  -7   4   6      109.85      110.94      4.91 o 
  -6   4   6      158.44      145.44      5.17 o 
  -5   4   6      944.54      917.24     14.75 o 
  -4   4   6      142.09      156.10      6.15 o 
  -3   4   6      320.71      311.09      5.68 o 
  -2   4   6        5.62       10.21      1.45 o 
  -1   4   6      462.21      457.44      5.32 o 
   0   4   6       44.63       46.51      1.40 o 
   1   4   6      119.11      112.81      2.32 o 
   2   4   6      121.31      120.98      2.83 o 
   3   4   6       16.32       10.30      1.43 o 
   4   4   6     1700.95     1644.82     22.50 o 
   5   4   6      201.41      213.20      5.43 o 
   6   4   6       46.41       64.94      3.39 o 
   7   4   6       19.78       23.30      3.13 o 
   8   4   6        2.44        4.22      2.63 o 
   9   4   6      149.80      172.98     10.14 o 
  -8   5   6        6.42        4.85      3.95 o 
  -7   5   6       29.02       38.42      4.36 o 
  -6   5   6       31.62       33.29      3.23 o 
  -5   5   6        6.93        8.18      2.29 o 
  -4   5   6       99.07       98.51      5.10 o 
  -3   5   6       39.49       31.54      2.00 o 
  -2   5   6      159.57      157.93      4.73 o 
  -1   5   6      346.06      320.24      4.65 o 
   0   5   6      916.83      894.07     10.08 o 
   1   5   6      394.89      401.47      6.19 o 
   2   5   6      480.86      471.18      8.73 o 
   3   5   6       60.60       56.86      3.71 o 
   4   5   6       56.43       59.08      3.14 o 
   5   5   6      105.93      105.99      4.70 o 
   6   5   6       99.21       96.31      5.28 o 
   7   5   6        7.95       11.18      3.86 o 
  -6   6   6      111.16      141.73      6.85 o 
  -5   6   6       23.17       20.48      3.43 o 
  -4   6   6      159.78      165.85      6.00 o 
  -3   6   6        0.84        2.58      1.89 o 
  -2   6   6       50.93       52.67      3.18 o 
  -1   6   6       48.39       49.97      3.66 o 
   0   6   6        8.86        6.61      1.93 o 
   1   6   6       99.26      102.57      4.64 o 
   2   6   6      289.07      280.74      8.76 o 
   3   6   6      159.79      155.00      5.27 o 
   4   6   6      124.79      137.78      5.66 o 
   5   6   6        3.78        4.82      4.09 o 
   6   6   6       66.04       74.10      5.88 o 
  -3   7   6       37.71       42.34      3.14 o 
  -2   7   6      311.96      319.52      8.68 o 
  -1   7   6       33.23       34.38      2.96 o 
   0   7   6       23.95       31.29      2.58 o 
   1   7   6       26.56       27.83      2.38 o 
   2   7   6       11.79        9.98      3.52 o 
   3   7   6       91.40      100.77      4.64 o 
 -11   0   7      191.72      205.16     13.52 o 
  -9   0   7      219.75      216.75     11.68 o 
  -7   0   7       13.01        9.03      2.79 o 
  -5   0   7     5042.32     5122.19     85.07 o 
  -3   0   7      129.68      138.36      4.14 o 
  -1   0   7       47.41       44.23      2.25 o 
   1   0   7    10329.64    10222.10    147.79 o 
   3   0   7     1990.06     1929.94     28.84 o 
   5   0   7        5.55        9.43      1.82 o 
   7   0   7       44.59       36.16      3.23 o 
   9   0   7       83.98       74.07      5.99 o 
 -10   1   7      205.20      226.78      9.24 o 
  -9   1   7      177.10      172.64      6.84 o 
  -8   1   7      253.74      236.31      9.43 o 
  -7   1   7       31.25       30.11      2.97 o 
  -6   1   7       12.46       11.46      1.76 o 
  -5   1   7      101.82       87.95      3.04 o 
  -4   1   7      262.12      275.69      4.92 o 
  -3   1   7      863.72      874.13     10.72 o 
  -2   1   7      568.89      522.70      6.63 o 
  -1   1   7     3165.56     3277.01     31.92 o 
   0   1   7     6441.56     6313.00     77.20 o 
   1   1   7     1528.92     1503.93     17.91 o 
   2   1   7      191.47      208.68      5.18 o 
   3   1   7     1466.82     1517.24     18.34 o 
   4   1   7      875.77      819.84     10.23 o 
   5   1   7        0.13        0.32      1.07 o 
   6   1   7       11.24       11.74      1.72 o 
   7   1   7      128.80      134.96      4.07 o 
   8   1   7        3.46        3.32      1.96 o 
   9   1   7      100.99       91.70      4.73 o 
  10   1   7        9.54        9.49      3.25 o 
 -10   2   7       97.37      107.51      6.88 o 
  -9   2   7        5.07        0.06      2.63 o 
  -8   2   7      127.68      124.10      5.19 o 
  -7   2   7      113.94      110.37      4.68 o 
  -6   2   7        8.77        7.88      1.71 o 
  -5   2   7      860.59      812.96     10.96 o 
  -4   2   7     1639.14     1614.31     20.19 o 
  -3   2   7     1805.18     1976.09     22.43 o 
  -2   2   7     1452.84     1622.45     17.40 o 
  -1   2   7     2067.08     2133.64     22.31 o 
   0   2   7      666.52      759.53     11.30 o 
   1   2   7      517.03      565.32      6.52 o 
   2   2   7      781.28      799.66      8.37 o 
   3   2   7       43.26       73.36      1.96 o 
   4   2   7      682.81      648.91      8.71 o 
   5   2   7       60.01       69.41      2.40 o 
   6   2   7     1049.95     1041.50     12.81 o 
   7   2   7      139.95      139.59      4.53 o 
   8   2   7      100.00      100.72      5.45 o 
   9   2   7      622.14      665.98     22.06 o 
  10   2   7      250.64      249.96      8.61 o 
 -10   3   7      139.64      147.56      6.88 o 
  -9   3   7       13.11       17.81      4.40 o 
  -8   3   7        4.41        3.25      2.19 o 
  -7   3   7       73.06       78.23      3.56 o 
  -6   3   7       20.39       25.91      2.80 o 
  -5   3   7        1.03        2.26      1.57 o 
  -4   3   7      326.62      316.60      5.41 o 
  -3   3   7        4.07        2.32      1.30 o 
  -2   3   7     1269.33     1299.23     14.52 o 
  -1   3   7      589.12      614.66      7.50 o 
   0   3   7     2191.47     2251.28     22.80 o 
   1   3   7        0.05        2.85      0.72 o 
   2   3   7        0.20        2.29      0.77 o 
   3   3   7      165.61      144.80      2.95 o 
   4   3   7       76.68       68.56      2.43 o 
   5   3   7        0.08        1.07      1.63 o 
   6   3   7     4406.43     4308.55     59.18 o 
   7   3   7      359.03      370.39     10.09 o 
   8   3   7      470.08      460.66     11.33 o 
   9   3   7       24.76       28.51      6.13 o 
  -9   4   7       12.28        7.97      3.79 o 
  -8   4   7      108.47      120.61      6.01 o 
  -7   4   7       41.64       36.01      3.44 o 
  -6   4   7      833.89      807.69     14.36 o 
  -5   4   7       16.04       26.87      3.27 o 
  -4   4   7       84.62       87.04      3.91 o 
  -3   4   7      575.57      571.23      8.70 o 
  -2   4   7      402.57      416.10      5.95 o 
  -1   4   7      159.69      155.34      2.55 o 
   0   4   7      303.79      229.09      3.38 o 
   1   4   7       81.73       96.41      2.09 o 
   2   4   7      319.79      296.47      4.40 o 
   3   4   7      939.84      949.95     11.06 o 
   4   4   7       16.49       15.30      2.24 o 
   5   4   7       13.96       13.47      2.12 o 
   6   4   7        1.43        0.48      1.94 o 
   7   4   7       92.32       95.79      4.51 o 
   8   4   7       17.57       16.12      3.09 o 
   9   4   7      113.69      119.63      6.46 o 
  -8   5   7       69.99       76.29      5.20 o 
  -7   5   7        8.78       17.26      3.75 o 
  -6   5   7       27.29       39.93      3.80 o 
  -5   5   7      362.35      358.88      9.09 o 
  -4   5   7       32.60       27.76      2.47 o 
  -3   5   7       44.92       48.72      2.67 o 
  -2   5   7      156.75      148.00      3.54 o 
  -1   5   7       59.02       58.19      2.85 o 
   0   5   7      371.24      354.00      5.14 o 
   1   5   7       11.12        6.89      1.34 o 
   2   5   7        0.01        0.57      1.34 o 
   3   5   7       13.48       14.21      1.89 o 
   4   5   7      160.88      167.72      5.43 o 
   5   5   7       12.21       13.93      2.58 o 
   6   5   7       28.42       28.10      3.65 o 
   7   5   7      213.48      215.22      9.45 o 
  -6   6   7       66.49       72.51      5.30 o 
  -5   6   7       86.62      112.22      9.99 o 
  -4   6   7       14.48       14.75      2.44 o 
  -3   6   7       63.32       62.85      4.30 o 
  -2   6   7       86.39       81.62      5.26 o 
  -1   6   7       76.44       82.62      3.83 o 
   0   6   7       28.06       28.73      2.22 o 
   1   6   7      775.00      760.12     13.72 o 
   2   6   7      137.23      131.20      5.03 o 
   3   6   7        0.05        0.00      1.86 o 
   4   6   7       70.24       69.17      5.72 o 
   5   6   7        3.95        4.91      3.10 o 
   6   6   7        2.19        0.27      3.28 o 
  -3   7   7      119.00      128.95      4.65 o 
  -2   7   7      180.89      194.29      6.20 o 
  -1   7   7       10.28        9.00      3.37 o 
   0   7   7       30.40       31.39      3.99 o 
   1   7   7       21.43       17.82      4.27 o 
   2   7   7        7.91       10.29      3.19 o 
   3   7   7       78.16       93.02      4.89 o 
 -10   0   8        0.45        2.30      4.97 o 
  -8   0   8     1418.19     1350.18     30.97 o 
  -6   0   8     1832.45     1794.39     32.73 o 
  -4   0   8       65.30       73.05      3.30 o 
  -2   0   8     2289.11     2354.44     34.82 o 
   0   0   8    12969.57    13134.27    157.00 o 
   2   0   8      259.92      234.20      4.45 o 
   4   0   8       24.53       24.32      1.94 o 
   6   0   8      750.85      767.42     14.12 o 
   8   0   8      454.64      418.94     11.31 o 
  10   0   8       26.49       25.77      6.22 o 
 -10   1   8      122.70      134.68      7.47 o 
  -9   1   8       42.95       50.51      4.42 o 
  -8   1   8        3.86        7.26      2.49 o 
  -7   1   8        0.01        0.00      1.74 o 
  -6   1   8       13.97       13.59      1.93 o 
  -5   1   8      131.43      144.28      4.76 o 
  -4   1   8        6.91        6.58      1.19 o 
  -3   1   8      129.84      108.35      2.81 o 
  -2   1   8      817.86      754.09      9.51 o 
  -1   1   8     1878.44     1928.38     18.33 o 
   0   1   8     8316.01     8155.96     83.05 o 
   1   1   8      220.33      237.17      3.44 o 
   2   1   8      794.56      771.16      9.80 o 
   3   1   8     2926.12     2899.26     59.47 o 
   4   1   8     2435.10     2288.82     24.35 o 
   5   1   8       49.89       52.66      2.04 o 
   6   1   8      163.23      166.62      3.98 o 
   7   1   8       10.68       11.23      1.79 o 
   8   1   8       93.49       81.84      3.84 o 
   9   1   8       43.37       45.37      4.06 o 
  10   1   8       34.44       49.41      4.64 o 
 -10   2   8        6.48        5.88      3.33 o 
  -9   2   8       16.13       17.22      3.41 o 
  -8   2   8      144.35      164.57      5.83 o 
  -7   2   8      854.16      810.81     14.35 o 
  -6   2   8       43.08       45.51      2.49 o 
  -5   2   8       40.59       37.98      2.10 o 
  -4   2   8        7.10        5.75      1.14 o 
  -3   2   8      149.60      172.97      3.56 o 
  -2   2   8     2238.53     2285.83     24.08 o 
  -1   2   8        0.10        3.50      0.88 o 
   0   2   8      356.49      435.62      6.57 o 
   1   2   8      396.43      358.95      4.89 o 
   2   2   8     1916.83     1978.29     21.02 o 
   3   2   8     1091.57     1104.74     11.91 o 
   4   2   8      960.76      945.71     10.60 o 
   5   2   8      341.05      367.16      5.73 o 
   6   2   8      138.12      138.28      4.00 o 
   7   2   8      150.38      157.75      5.16 o 
   8   2   8      556.23      588.12     11.51 o 
   9   2   8     1199.42     1193.63     21.98 o 
  10   2   8       36.07       35.35      4.32 o 
 -10   3   8        1.15        5.46      3.98 o 
  -9   3   8      115.07       96.60      5.72 o 
  -8   3   8       22.39       24.70      3.00 o 
  -7   3   8      470.21      470.21      9.29 o 
  -6   3   8      273.17      279.95      6.58 o 
  -5   3   8      961.34      957.95     13.40 o 
  -4   3   8        0.24        1.68      1.33 o 
  -3   3   8      628.25      598.13      8.05 o 
  -2   3   8       25.95       36.77      1.82 o 
  -1   3   8     5733.74     6053.30     69.40 o 
   0   3   8      115.79      113.61      3.72 o 
   1   3   8     3393.36     3758.58     38.75 o 
   2   3   8        1.94        0.00      0.71 o 
   3   3   8        0.29        0.61      0.94 o 
   4   3   8      156.01      149.52      3.52 o 
   5   3   8     1688.60     1600.22     20.39 o 
   6   3   8       19.29       26.89      3.27 o 
   7   3   8        1.27        3.28      2.65 o 
   8   3   8        0.01        4.79      2.98 o 
   9   3   8      418.22      438.61     13.42 o 
  -9   4   8       11.05       15.61      4.30 o 
  -8   4   8        3.85        2.31      2.60 o 
  -7   4   8      404.53      389.55      9.35 o 
  -6   4   8       49.89       42.66      3.36 o 
  -5   4   8        0.88        1.20      1.73 o 
  -4   4   8      455.30      473.78      8.56 o 
  -3   4   8        7.46        8.88      1.54 o 
  -2   4   8      436.61      468.69      6.50 o 
  -1   4   8      225.23      206.00      3.46 o 
   0   4   8       88.47       96.07      2.24 o 
   1   4   8      602.37      587.01      6.86 o 
   2   4   8      822.31      835.74     10.04 o 
   3   4   8       63.62       73.74      2.32 o 
   4   4   8      563.25      546.43      9.93 o 
   5   4   8       34.93       36.93      2.80 o 
   6   4   8       54.69       63.27      3.63 o 
   7   4   8       29.84       21.40      2.96 o 
   8   4   8      149.12      132.98      5.62 o 
  -8   5   8        3.26        5.63      3.63 o 
  -7   5   8       12.54        7.89      4.79 o 
  -6   5   8       24.63       29.02      3.55 o 
  -5   5   8       44.89       44.10      3.62 o 
  -4   5   8      609.66      559.88     10.74 o 
  -3   5   8      273.12      279.02      5.91 o 
  -2   5   8      251.35      268.98      5.06 o 
  -1   5   8        1.11        1.74      1.11 o 
   0   5   8       89.37       93.82      3.09 o 
   1   5   8       83.98       79.66      3.00 o 
   2   5   8       24.29       32.02      2.29 o 
   3   5   8      137.45      124.50      4.71 o 
   4   5   8       16.52       12.67      2.11 o 
   5   5   8       43.64       34.02      3.42 o 
   6   5   8      328.27      342.63      9.76 o 
   7   5   8        0.21        5.24      3.56 o 
  -6   6   8      403.10      435.63      9.86 o 
  -5   6   8       68.33       74.21      3.61 o 
  -4   6   8        0.13        0.16      1.50 o 
  -3   6   8       12.50       17.42      2.28 o 
  -2   6   8       34.49       37.48      3.07 o 
  -1   6   8       36.60       22.94      3.62 o 
   0   6   8      587.07      547.13     12.49 o 
   1   6   8       74.16       72.96      4.16 o 
   2   6   8      178.93      178.37      6.39 o 
   3   6   8       56.23       49.61      3.53 o 
   4   6   8        2.97        3.14      2.60 o 
   5   6   8       89.45       83.87      5.43 o 
   6   6   8       18.43       12.09      3.72 o 
  -3   7   8       17.63       13.51      2.86 o 
  -2   7   8       76.32       92.47      6.18 o 
  -1   7   8        5.21        2.24      3.05 o 
   0   7   8       37.75       32.32      4.13 o 
   1   7   8        0.54        0.00      2.35 o 
   2   7   8        0.02        1.24      2.50 o 
   3   7   8       15.78       15.31      3.45 o 
  -9   0   9      172.11      179.02     26.62 o 
  -7   0   9      928.87      897.99     21.73 o 
  -5   0   9      527.39      500.94     12.57 o 
  -3   0   9      427.36      436.21     10.45 o 
  -1   0   9    16951.10    16989.55    242.74 o 
   1   0   9        1.59        0.00      0.96 o 
   3   0   9       11.16        0.97      1.13 o 
   5   0   9     2104.17     2096.31     34.17 o 
   7   0   9       16.28       17.53      2.64 o 
   9   0   9      182.85      186.83      8.93 o 
 -10   1   9      296.24      292.71     10.31 o 
  -9   1   9      103.17      102.85      7.09 o 
  -8   1   9       59.07       58.74      4.12 o 
  -7   1   9       79.27       84.74      4.90 o 
  -6   1   9      160.26      151.46      4.44 o 
  -5   1   9      633.24      583.18      8.93 o 
  -4   1   9      343.04      350.83      6.20 o 
  -3   1   9     2736.75     2767.84     30.89 o 
  -2   1   9      115.34      116.89      2.23 o 
  -1   1   9     1055.98     1122.57     11.05 o 
   0   1   9      369.63      393.47      4.71 o 
   1   1   9       21.90       14.69      0.89 o 
   2   1   9      674.73      723.72      8.03 o 
   3   1   9      634.70      609.21      8.42 o 
   4   1   9      336.93      348.96      5.48 o 
   5   1   9        6.09        2.48      1.14 o 
   6   1   9       65.66       72.96      2.64 o 
   7   1   9      233.98      232.79      5.09 o 
   8   1   9      303.30      302.28      7.04 o 
   9   1   9        0.06        0.00      2.33 o 
  10   1   9      140.08      157.64      7.94 o 
 -10   2   9       19.14       21.12      4.48 o 
  -9   2   9        6.01        2.72      2.72 o 
  -8   2   9      462.74      450.45     10.06 o 
  -7   2   9        4.28        4.42      2.15 o 
  -6   2   9      126.57      122.17      3.62 o 
  -5   2   9       61.90       62.25      2.48 o 
  -4   2   9      664.01      676.40      8.27 o 
  -3   2   9        0.12        3.17      0.83 o 
  -2   2   9      633.54      592.59      6.80 o 
  -1   2   9     1775.84     1906.82     22.69 o 
   0   2   9       36.16       15.58      1.62 o 
   1   2   9     1894.74     2045.73     26.34 o 
   2   2   9     1358.22     1445.94     15.65 o 
   3   2   9      271.17      290.95      4.82 o 
   4   2   9        5.75        4.22      1.10 o 
   5   2   9        0.47        1.00      1.25 o 
   6   2   9      666.50      652.03      9.63 o 
   7   2   9      571.82      525.46     11.63 o 
   8   2   9      228.18      272.87      9.38 o 
   9   2   9      112.64      116.17      6.84 o 
  10   2   9        0.08        7.70      3.95 o 
 -10   3   9       14.39       18.83      4.42 o 
  -9   3   9        0.28        0.00      2.69 o 
  -8   3   9       54.36       57.48      3.76 o 
  -7   3   9      226.82      223.47      6.11 o 
  -6   3   9        0.13        0.00      1.46 o 
  -5   3   9      119.02      133.59      3.87 o 
  -4   3   9     1067.05     1044.68     12.63 o 
  -3   3   9       35.16       39.77      1.72 o 
  -2   3   9     1140.87     1135.82     13.52 o 
  -1   3   9      429.01      455.85      9.44 o 
   0   3   9     3409.10     3700.30     40.67 o 
   1   3   9      113.76      135.18      2.53 o 
   2   3   9      382.71      355.14      4.52 o 
   3   3   9       60.79       58.73      1.97 o 
   4   3   9      389.14      371.10      5.95 o 
   5   3   9      747.16      743.30     11.66 o 
   6   3   9      974.20      948.91     15.91 o 
   7   3   9      435.52      419.31     12.07 o 
   8   3   9      749.43      723.05     15.21 o 
   9   3   9       16.97       19.45      3.79 o 
  -9   4   9       17.27       19.01      5.91 o 
  -8   4   9      453.56      425.76     10.16 o 
  -7   4   9      235.31      223.52      6.29 o 
  -6   4   9        3.79        2.22      2.19 o 
  -5   4   9       34.06       34.43      2.67 o 
  -4   4   9      764.80      740.29     11.06 o 
  -3   4   9      357.46      377.14      6.42 o 
  -2   4   9        1.87        2.28      1.11 o 
  -1   4   9       58.72       61.88      2.45 o 
   0   4   9      704.20      652.07      7.83 o 
   1   4   9     1239.41     1273.01     13.95 o 
   2   4   9      691.17      705.67      8.69 o 
   3   4   9        0.49        3.54      1.23 o 
   4   4   9        1.62        1.53      1.71 o 
   5   4   9      217.17      206.66      7.03 o 
   6   4   9      206.04      208.34      5.98 o 
   7   4   9       32.86       24.94      3.05 o 
   8   4   9      204.31      195.87      7.34 o 
  -8   5   9       10.08       10.77      3.74 o 
  -7   5   9       15.92       19.43      3.76 o 
  -6   5   9       21.62       22.58      3.32 o 
  -5   5   9       60.44       59.59      5.07 o 
  -4   5   9      861.03      781.33     12.63 o 
  -3   5   9       66.09       61.83      2.82 o 
  -2   5   9        0.12        0.76      1.02 o 
  -1   5   9        3.42        3.12      1.41 o 
   0   5   9       47.66       49.38      2.87 o 
   1   5   9       41.87       47.58      2.36 o 
   2   5   9      685.20      628.89     12.25 o 
   3   5   9      177.47      171.07      5.18 o 
   4   5   9       35.67       29.77      2.51 o 
   5   5   9      326.09      308.34      7.86 o 
   6   5   9        3.95        5.59      3.24 o 
   7   5   9       16.38       26.84      4.58 o 
  -6   6   9        7.97        4.98      3.23 o 
  -5   6   9        9.22       13.09      2.39 o 
  -4   6   9        1.05        1.89      1.64 o 
  -3   6   9        0.60        0.00      1.47 o 
  -2   6   9       20.08       22.26      2.32 o 
  -1   6   9        4.51        6.83      2.54 o 
   0   6   9      189.93      195.95      6.34 o 
   1   6   9      183.76      181.04      6.17 o 
   2   6   9       33.91       30.65      3.16 o 
   3   6   9       50.96       58.46      2.98 o 
   4   6   9        0.69        1.13      2.40 o 
   5   6   9       25.76       31.06      3.93 o 
   6   6   9       10.25        4.09      3.27 o 
  -3   7   9      126.25      127.27      5.59 o 
  -2   7   9        4.49       11.88      3.58 o 
  -1   7   9      113.20      121.55      6.58 o 
   0   7   9        4.31        3.60      2.99 o 
   1   7   9        7.43        4.79      2.48 o 
   2   7   9        0.33        0.00      2.82 o 
   3   7   9      322.04      307.06     15.29 o 
 -10   0  10      622.79      612.83     38.37 o 
  -8   0  10      431.52      441.48     13.79 o 
  -6   0  10       25.38       26.29      2.99 o 
  -4   0  10      248.91      241.85      6.46 o 
  -2   0  10       67.36       56.14      3.92 o 
   0   0  10     6081.11     6221.49     74.57 o 
   2   0  10     1995.32     1879.21     28.73 o 
   4   0  10        0.31        2.67      1.39 o 
   6   0  10        1.42        3.87      1.93 o 
   8   0  10        0.56        0.00      2.44 o 
  10   0  10       84.30       84.43      7.07 o 
 -10   1  10      275.77      254.27     12.84 o 
  -9   1  10        0.02        0.00      2.63 o 
  -8   1  10        0.02        0.00      2.71 o 
  -7   1  10      237.39      218.31      5.78 o 
  -6   1  10      873.93      817.83     14.22 o 
  -5   1  10     2138.39     2204.93     27.43 o 
  -4   1  10     1736.97     1762.51     23.53 o 
  -3   1  10      161.72      193.10      3.93 o 
  -2   1  10      498.29      501.81      6.21 o 
  -1   1  10       33.11       28.77      0.96 o 
   0   1  10     2192.67     2113.01     23.29 o 
   1   1  10       51.88       42.54      1.60 o 
   2   1  10        0.46        3.74      0.65 o 
   3   1  10      134.75      119.50      2.83 o 
   4   1  10     2117.54     2160.31     26.40 o 
   5   1  10       20.92       12.87      1.57 o 
   6   1  10      312.19      310.54      6.44 o 
   7   1  10      133.66      142.05      4.00 o 
   8   1  10       18.40       23.99      2.72 o 
   9   1  10       99.74       97.24      4.95 o 
  10   1  10      328.14      354.30     38.20 o 
 -10   2  10        9.87        7.58      4.94 o 
  -9   2  10      279.79      268.37     10.57 o 
  -8   2  10       40.20       40.78      3.87 o 
  -7   2  10        2.89        1.03      1.85 o 
  -6   2  10        3.99        3.72      1.58 o 
  -5   2  10        3.89        4.07      1.38 o 
  -4   2  10       19.28       29.01      1.56 o 
  -3   2  10     1207.47     1214.96     13.80 o 
  -2   2  10      278.31      302.94      4.18 o 
  -1   2  10      158.43      124.52      3.01 o 
   0   2  10     2874.50     3067.46     41.03 o 
   1   2  10     5615.26     6021.63     69.21 o 
   2   2  10      185.89      269.14      3.91 o 
   3   2  10     1192.39     1220.45     13.81 o 
   4   2  10      163.79      150.83      3.13 o 
   5   2  10       77.26       75.29      2.90 o 
   6   2  10     3298.60     3178.47     38.13 o 
   7   2  10      144.56      144.49      5.82 o 
   8   2  10        5.18        7.16      3.36 o 
   9   2  10      270.06      268.17      9.94 o 
  10   2  10      237.19      234.26     10.12 o 
  -9   3  10        0.09        0.00      2.77 o 
  -8   3  10       64.85       65.47      3.93 o 
  -7   3  10      400.47      385.45      8.26 o 
  -6   3  10       83.04       71.95      3.24 o 
  -5   3  10      590.27      536.85      8.20 o 
  -4   3  10       84.48       73.75      2.60 o 
  -3   3  10      528.42      504.53      8.13 o 
  -2   3  10     1281.61     1331.00     14.91 o 
  -1   3  10      393.11      446.32      6.95 o 
   0   3  10        5.42       11.01      1.35 o 
   1   3  10     2894.88     3155.14     32.95 o 
   2   3  10      173.14      165.07      2.79 o 
   3   3  10      547.77      509.76      6.81 o 
   4   3  10        2.83        1.29      1.13 o 
   5   3  10      100.33       93.88      3.48 o 
   6   3  10       41.31       56.62      3.41 o 
   7   3  10       95.38      106.89      5.97 o 
   8   3  10       55.81       69.30      4.79 o 
   9   3  10       38.66       54.30      4.77 o 
  -9   4  10      174.58      164.45      9.31 o 
  -8   4  10       72.34       80.64      4.78 o 
  -7   4  10      119.33      125.29      4.84 o 
  -6   4  10       17.58       18.04      2.47 o 
  -5   4  10       30.24       22.12      2.40 o 
  -4   4  10       11.94       18.82      1.99 o 
  -3   4  10        0.11        0.80      1.38 o 
  -2   4  10      244.15      230.78      4.26 o 
  -1   4  10      298.51      286.43      7.18 o 
   0   4  10      115.27      113.43      3.13 o 
   1   4  10      413.48      436.69      6.12 o 
   2   4  10        0.07        2.35      1.61 o 
   3   4  10      354.53      362.75      5.70 o 
   4   4  10        1.98        0.36      1.67 o 
   5   4  10      220.19      220.61      6.87 o 
   6   4  10        6.36        6.45      2.18 o 
   7   4  10      117.78      128.71      5.09 o 
   8   4  10      382.17      404.62     12.23 o 
  -8   5  10        1.66        0.06      3.33 o 
  -7   5  10       76.88       89.32      5.29 o 
  -6   5  10      107.48      121.00      8.13 o 
  -5   5  10      508.14      518.71     14.29 o 
  -4   5  10        8.97       14.09      2.14 o 
  -3   5  10      115.76      110.22      3.88 o 
  -2   5  10       35.90       43.00      2.34 o 
  -1   5  10        0.08        0.00      1.26 o 
   0   5  10      580.64      561.79      8.92 o 
   1   5  10       58.81       59.93      2.69 o 
   2   5  10      324.62      320.67      6.75 o 
   3   5  10        2.33        4.53      1.74 o 
   4   5  10      165.89      175.17      8.17 o 
   5   5  10       13.10       12.94      3.98 o 
   6   5  10       34.40       29.87      4.17 o 
   7   5  10       10.12       14.53      4.09 o 
  -6   6  10        0.77        0.84      2.85 o 
  -5   6  10       16.98       28.58      3.75 o 
  -4   6  10       66.26       71.15      3.11 o 
  -3   6  10      111.74       94.07      3.28 o 
  -2   6  10      537.06      516.71     10.40 o 
  -1   6  10      562.24      544.00     11.91 o 
   0   6  10       53.50       47.99      3.36 o 
   1   6  10        1.49        2.12      2.03 o 
   2   6  10       11.11       12.14      2.51 o 
   3   6  10        7.82       12.43      4.50 o 
   4   6  10       15.40       11.25      4.56 o 
   5   6  10       14.41       18.63      3.41 o 
  -3   7  10       24.16       31.60      4.09 o 
  -2   7  10       17.25       15.47      3.69 o 
  -1   7  10      172.43      155.82      7.26 o 
   0   7  10        5.33        5.08      3.77 o 
   1   7  10        9.06       15.19      2.59 o 
   2   7  10        0.07        0.00      2.98 o 
  -9   0  11       22.61       29.09      5.88 o 
  -7   0  11       28.32       30.37      4.12 o 
  -5   0  11      578.61      622.38     13.30 o 
  -3   0  11     3881.76     3978.59     61.66 o 
  -1   0  11     3692.82     3696.91     53.64 o 
   1   0  11      176.61      206.03      4.93 o 
   3   0  11      527.28      490.48      9.16 o 
   5   0  11        5.82        2.35      2.07 o 
   7   0  11        7.72        6.55      2.32 o 
   9   0  11       76.43       86.80      5.72 o 
 -10   1  11        0.01        0.00      3.20 o 
  -9   1  11        0.73        0.52      2.61 o 
  -8   1  11      441.59      460.21     10.95 o 
  -7   1  11     1308.37     1268.97     20.31 o 
  -6   1  11      772.17      749.19     17.08 o 
  -5   1  11       43.60       54.48      2.44 o 
  -4   1  11      131.71      118.96      3.45 o 
  -3   1  11      299.66      303.68      5.36 o 
  -2   1  11        0.61        0.00      0.58 o 
  -1   1  11     1689.38     1657.30     16.00 o 
   0   1  11      103.00      135.17      2.23 o 
   1   1  11        7.02        0.76      0.78 o 
   2   1  11     1062.02     1189.08     12.60 o 
   3   1  11     2263.49     2321.80     27.95 o 
   4   1  11     2144.44     2260.33     27.56 o 
   5   1  11       92.20       81.23      2.95 o 
   6   1  11      227.70      221.93      4.83 o 
   7   1  11      355.95      354.99      7.04 o 
   8   1  11       20.10       18.23      4.17 o 
   9   1  11       55.80       56.93      4.79 o 
  10   1  11        2.13        3.14      3.72 o 
 -10   2  11      452.79      479.14     14.25 o 
  -9   2  11        7.39        9.00      3.50 o 
  -8   2  11      134.51      137.11      8.84 o 
  -7   2  11      710.91      673.51     11.63 o 
  -6   2  11        0.58        2.11      1.61 o 
  -5   2  11      212.00      223.70      4.66 o 
  -4   2  11        0.18        3.62      1.08 o 
  -3   2  11      756.12      762.12      9.28 o 
  -2   2  11     3526.15     3720.74     36.77 o 
  -1   2  11      214.33      230.06      3.89 o 
   0   2  11     1538.53     1587.26     20.52 o 
   1   2  11      858.17      973.86     11.76 o 
   2   2  11      264.55      277.04      3.97 o 
   3   2  11      860.13      842.70     13.90 o 
   4   2  11      435.67      423.88      6.83 o 
   5   2  11       33.33       37.05      2.44 o 
   6   2  11       21.82       22.75      2.46 o 
   7   2  11      630.86      592.86     12.51 o 
   8   2  11        4.81        7.07      3.26 o 
   9   2  11       72.84       75.12      6.05 o 
  -9   3  11        4.08        1.61      2.96 o 
  -8   3  11       33.26       45.61      3.81 o 
  -7   3  11        6.82       12.73      2.46 o 
  -6   3  11      172.50      164.95      4.80 o 
  -5   3  11        1.78        1.79      1.52 o 
  -4   3  11      215.62      219.50      4.00 o 
  -3   3  11       13.80       10.93      1.38 o 
  -2   3  11       49.47       46.73      2.14 o 
  -1   3  11      463.61      466.75      6.62 o 
   0   3  11      608.39      683.60      9.66 o 
   1   3  11        1.92        7.88      1.09 o 
   2   3  11       62.97       48.36      1.48 o 
   3   3  11        1.51        0.67      1.02 o 
   4   3  11      455.31      472.19      6.64 o 
   5   3  11      230.85      230.22      5.39 o 
   6   3  11       19.31       26.79      3.44 o 
   7   3  11       63.43       52.73      3.99 o 
   8   3  11      785.98      739.04     15.52 o 
   9   3  11       88.12       76.52      7.18 o 
  -9   4  11       19.69       29.06      4.69 o 
  -8   4  11       47.70       56.16      4.19 o 
  -7   4  11      105.59      105.03      4.55 o 
  -6   4  11        0.01        0.00      1.65 o 
  -5   4  11      331.11      285.99      6.00 o 
  -4   4  11       72.44       84.31      3.19 o 
  -3   4  11        5.16        0.00      1.34 o 
  -2   4  11      300.28      282.78      6.63 o 
  -1   4  11       53.42       51.57      2.49 o 
   0   4  11       79.82       90.82      2.62 o 
   1   4  11      103.06      105.78      2.96 o 
   2   4  11      225.86      237.37      5.54 o 
   3   4  11      144.60      160.92      3.55 o 
   4   4  11      741.80      690.61     11.78 o 
   5   4  11      463.26      461.58      9.15 o 
   6   4  11       94.40      104.11      4.32 o 
   7   4  11       69.78       68.80      4.46 o 
   8   4  11      378.46      389.16     14.66 o 
  -7   5  11        0.04        0.98      2.58 o 
  -6   5  11      753.93      757.03     17.97 o 
  -5   5  11      159.06      184.92      5.81 o 
  -4   5  11        7.45        2.56      2.13 o 
  -3   5  11       26.35       22.63      2.38 o 
  -2   5  11      573.68      529.64     11.55 o 
  -1   5  11       61.83       62.23      2.50 o 
   0   5  11        1.43        1.57      1.47 o 
   1   5  11      349.92      352.09      6.37 o 
   2   5  11       32.78       25.80      2.53 o 
   3   5  11       89.84       84.22     10.57 o 
   4   5  11       68.31       73.87      3.91 o 
   5   5  11       32.33       36.28      3.53 o 
   6   5  11        3.83        3.97      2.79 o 
   7   5  11       81.39       91.40      6.45 o 
  -6   6  11       16.16       11.26      2.99 o 
  -5   6  11      105.97      118.09      5.11 o 
  -4   6  11        3.23        3.75      1.75 o 
  -3   6  11      128.39      111.41      4.46 o 
  -2   6  11       20.61       22.02      2.44 o 
  -1   6  11      553.81      545.31     17.33 o 
   0   6  11      338.58      303.88      7.92 o 
   1   6  11      182.96      176.67      5.65 o 
   2   6  11       41.01       45.56      4.17 o 
   3   6  11        4.65        1.89      2.83 o 
   4   6  11       52.54       38.67      5.17 o 
   5   6  11       48.64       46.78      4.12 o 
  -3   7  11       62.03       57.87      6.03 o 
  -2   7  11        1.88        2.98      2.96 o 
  -1   7  11       16.73       17.14      3.28 o 
   0   7  11        9.84       10.63      2.78 o 
   1   7  11      137.94      133.37      6.34 o 
   2   7  11      175.28      169.10     13.68 o 
 -10   0  12       16.76       16.94      5.84 o 
  -8   0  12        4.76        5.71      3.14 o 
  -6   0  12       38.37       38.58      3.44 o 
  -4   0  12     6472.97     6504.77    122.03 o 
  -2   0  12     1772.29     1664.34     28.58 o 
   0   0  12     2963.08     2983.52     36.32 o 
   2   0  12      449.88      397.54      7.57 o 
   4   0  12      128.10      118.68      4.09 o 
   6   0  12      799.63      810.09     22.09 o 
   8   0  12       47.75       50.54      5.61 o 
  10   0  12       12.74        8.82      6.29 o 
 -10   1  12       53.39       48.77      5.29 o 
  -9   1  12       53.55       39.66      4.09 o 
  -8   1  12      522.76      505.86     11.68 o 
  -7   1  12      102.84       96.10      4.29 o 
  -6   1  12      608.46      585.33      9.49 o 
  -5   1  12        6.91        8.30      1.50 o 
  -4   1  12      190.33      170.34      4.07 o 
  -3   1  12      574.68      664.61      8.59 o 
  -2   1  12     1086.35     1130.11     12.60 o 
  -1   1  12     2277.64     2349.12     22.35 o 
   0   1  12     2711.28     2779.81     28.85 o 
   1   1  12      741.89      671.36      7.89 o 
   2   1  12     1567.32     1599.23     16.63 o 
   3   1  12      529.43      531.46      7.38 o 
   4   1  12       36.58       38.51      1.99 o 
   5   1  12        0.57        1.36      1.45 o 
   6   1  12      325.43      319.59      6.42 o 
   7   1  12        7.79        5.69      2.05 o 
   8   1  12       50.30       64.31      5.82 o 
   9   1  12        0.01        0.00      3.01 o 
  10   1  12       18.36       13.42      4.30 o 
 -10   2  12      100.59       97.99      6.87 o 
  -9   2  12        0.16        0.00      2.69 o 
  -8   2  12       57.67       56.05      3.89 o 
  -7   2  12      144.77      162.42      5.08 o 
  -6   2  12     2095.30     2094.07     29.32 o 
  -5   2  12       17.57       16.80      1.93 o 
  -4   2  12      835.60      824.13      9.80 o 
  -3   2  12      742.24      709.38      9.14 o 
  -2   2  12     1250.36     1289.31     13.65 o 
  -1   2  12        4.63        4.16      0.83 o 
   0   2  12      849.54      929.56     12.73 o 
   1   2  12      110.84      139.63      2.96 o 
   2   2  12     3072.36     3381.95     35.33 o 
   3   2  12     1625.84     1794.01     19.63 o 
   4   2  12       58.67       82.06      2.88 o 
   5   2  12      387.43      366.04      7.00 o 
   6   2  12       65.46       61.59      3.00 o 
   7   2  12       97.26       89.93      8.50 o 
   8   2  12       91.08       88.39      5.05 o 
   9   2  12        0.34        0.00      2.82 o 
  -9   3  12        4.83        1.35      2.96 o 
  -8   3  12        1.92        1.65      2.57 o 
  -7   3  12      700.37      678.23     12.03 o 
  -6   3  12       92.14       83.12      3.43 o 
  -5   3  12      684.49      624.66      9.83 o 
  -4   3  12      216.15      239.97      4.00 o 
  -3   3  12      346.90      362.25      5.24 o 
  -2   3  12       99.95      101.89      2.65 o 
  -1   3  12      401.54      346.99      6.54 o 
   0   3  12      174.60      194.82      4.04 o 
   1   3  12      302.90      254.55      4.87 o 
   2   3  12      134.36      147.54      3.77 o 
   3   3  12      342.92      327.81      4.97 o 
   4   3  12        1.43        2.99      1.23 o 
   5   3  12      967.77      942.11     14.03 o 
   6   3  12      149.75      144.78      5.37 o 
   7   3  12      405.22      379.30     12.52 o 
   8   3  12      149.53      151.84      6.49 o 
   9   3  12       25.50       29.98      7.74 o 
  -9   4  12      170.44      185.93      8.90 o 
  -8   4  12        2.92        5.49      2.90 o 
  -7   4  12       15.17       15.15      2.65 o 
  -6   4  12       13.06        9.48      2.05 o 
  -5   4  12      112.07       89.97      4.30 o 
  -4   4  12       14.57       15.43      1.88 o 
  -3   4  12      971.33      978.31     12.89 o 
  -2   4  12       48.80       55.70      3.13 o 
  -1   4  12       98.20       86.72      4.66 o 
   0   4  12      563.08      550.28      9.70 o 
   1   4  12        0.19        1.78      1.54 o 
   2   4  12      292.96      298.69      6.00 o 
   3   4  12      390.94      415.41      7.81 o 
   4   4  12       79.69       75.48      3.28 o 
   5   4  12        4.56        8.22      2.23 o 
   6   4  12      523.97      505.94     14.33 o 
   7   4  12       11.78        5.76      2.69 o 
   8   4  12        4.21        1.93      3.40 o 
  -7   5  12        2.12        0.00      2.86 o 
  -6   5  12      216.51      228.34      7.79 o 
  -5   5  12       18.54       25.70      2.58 o 
  -4   5  12       32.38       23.88      2.38 o 
  -3   5  12      181.77      162.36      5.80 o 
  -2   5  12        3.76        7.59      1.96 o 
  -1   5  12        6.50        6.52      1.35 o 
   0   5  12       33.04       32.36      2.28 o 
   1   5  12      570.91      527.07     10.76 o 
   2   5  12       38.20       38.58      4.35 o 
   3   5  12       40.25       42.43      3.65 o 
   4   5  12       46.72       36.67      4.90 o 
   5   5  12      144.36      132.17      6.61 o 
   6   5  12       52.80       72.40      5.35 o 
   7   5  12       25.57       26.18      4.40 o 
  -6   6  12      216.98      219.85      7.21 o 
  -5   6  12       19.91       24.02      3.02 o 
  -4   6  12      163.64      158.70      6.13 o 
  -3   6  12       15.03       15.37      2.40 o 
  -2   6  12       30.03       29.09      2.53 o 
  -1   6  12      263.64      252.53      6.21 o 
   0   6  12        8.47       13.17      3.06 o 
   1   6  12       72.41       64.17      4.95 o 
   2   6  12       14.82       12.75      2.98 o 
   3   6  12       26.88       29.63      3.89 o 
   4   6  12       28.76       25.67      4.56 o 
   5   6  12       25.16       33.32      3.48 o 
  -2   7  12      111.05      125.33      6.44 o 
  -1   7  12       33.55       39.37      7.91 o 
   0   7  12      164.87      182.15     11.86 o 
   1   7  12        0.00        6.87      5.42 o 
   2   7  12      263.03      295.47     15.32 o 
  -9   0  13        4.85        0.00      4.27 o 
  -7   0  13       79.21       80.54      5.62 o 
  -5   0  13     1557.39     1500.53     27.56 o 
  -3   0  13      398.22      346.16      7.06 o 
  -1   0  13     4508.78     4916.36     64.47 o 
   1   0  13       72.66       49.18      2.10 o 
   3   0  13      390.87      339.85      7.91 o 
   5   0  13     3077.92     3136.16     53.70 o 
   7   0  13       63.12       60.94      6.44 o 
   9   0  13      188.64      200.82     10.02 o 
 -10   1  13        1.00        0.00      3.17 o 
  -9   1  13      166.28      168.41      6.96 o 
  -8   1  13       47.16       43.16      3.91 o 
  -7   1  13        8.44        6.97      2.24 o 
  -6   1  13      135.18      143.34      4.20 o 
  -5   1  13       68.52       90.04      3.66 o 
  -4   1  13      764.44      842.87     10.97 o 
  -3   1  13      633.34      665.56      8.25 o 
  -2   1  13       16.04       25.55      1.19 o 
  -1   1  13      649.79      717.49      8.25 o 
   0   1  13     4837.57     4982.61     50.96 o 
   1   1  13     3505.53     3684.48     36.41 o 
   2   1  13      216.99      234.57      3.39 o 
   3   1  13       19.35       20.96      1.47 o 
   4   1  13      890.18      912.64     11.79 o 
   5   1  13      653.36      686.23     11.18 o 
   6   1  13      288.82      303.98      6.27 o 
   7   1  13      155.38      159.43      5.60 o 
   8   1  13        2.71        4.24      2.87 o 
   9   1  13      102.41      118.81      6.98 o 
  10   1  13      262.20      287.82     11.09 o 
 -10   2  13      123.41      136.89      7.79 o 
  -9   2  13       16.65        9.58      3.18 o 
  -8   2  13      119.69      102.85      5.31 o 
  -7   2  13       11.24       14.58      2.58 o 
  -6   2  13      714.43      694.06     10.31 o 
  -5   2  13      195.46      191.12      4.06 o 
  -4   2  13      731.81      690.05      8.54 o 
  -3   2  13      645.25      674.17      7.99 o 
  -2   2  13     1500.83     1641.29     17.90 o 
  -1   2  13      401.99      439.15      6.14 o 
   0   2  13      392.14      418.48      6.77 o 
   1   2  13        3.47        4.62      0.89 o 
   2   2  13      115.27      107.67      2.34 o 
   3   2  13       56.70       72.97      2.10 o 
   4   2  13       94.20       84.83      4.05 o 
   5   2  13      116.57      114.14      3.50 o 
   6   2  13      210.94      206.92      5.42 o 
   7   2  13       91.90       89.14      5.16 o 
   8   2  13        0.02        0.00      2.61 o 
   9   2  13      117.41      110.20      6.96 o 
  -9   3  13       79.06       65.68      5.10 o 
  -8   3  13      742.40      740.47     15.60 o 
  -7   3  13      244.19      236.65      6.34 o 
  -6   3  13      509.57      483.56      8.57 o 
  -5   3  13       48.16       41.79      2.44 o 
  -4   3  13      150.04      138.27      3.52 o 
  -3   3  13       23.33       29.86      2.01 o 
  -2   3  13       80.83       68.25      3.06 o 
  -1   3  13      305.87      301.97      6.15 o 
   0   3  13      456.79      440.30      6.99 o 
   1   3  13      490.52      488.28      8.24 o 
   2   3  13      126.63      109.96      3.01 o 
   3   3  13      142.69      132.91      3.85 o 
   4   3  13       85.14       84.57      3.13 o 
   5   3  13        1.89        2.22      1.76 o 
   6   3  13      402.67      418.78      9.58 o 
   7   3  13      183.74      178.40      7.76 o 
   8   3  13      452.72      433.14     12.58 o 
   9   3  13       10.68       10.25      4.01 o 
  -8   4  13        8.67       17.38      3.35 o 
  -7   4  13      116.62      116.61      6.62 o 
  -6   4  13        4.28        3.89      1.88 o 
  -5   4  13      127.27      116.76      3.67 o 
  -4   4  13      276.37      295.82      5.86 o 
  -3   4  13      830.49      816.65     11.83 o 
  -2   4  13      123.72      112.96      7.00 o 
  -1   4  13      387.58      376.03      8.41 o 
   0   4  13      149.10      137.47      4.69 o 
   1   4  13      715.53      712.81     12.10 o 
   2   4  13       90.54      112.40      3.53 o 
   3   4  13        3.85        4.14      1.22 o 
   4   4  13      127.15      130.85      3.64 o 
   5   4  13      166.42      158.63      5.95 o 
   6   4  13        3.65        4.16      2.77 o 
   7   4  13       29.31       30.31      4.09 o 
   8   4  13       21.39       23.50      4.29 o 
  -7   5  13       49.74       53.88      6.15 o 
  -6   5  13      301.06      277.29      8.17 o 
  -5   5  13      240.26      238.34      7.65 o 
  -4   5  13      521.95      465.80      8.51 o 
  -3   5  13        0.16        0.30      2.07 o 
  -2   5  13        1.75        0.80      1.70 o 
  -1   5  13        5.37        6.21      1.69 o 
   0   5  13      174.80      185.23      4.75 o 
   1   5  13       19.31       24.54      3.38 o 
   2   5  13      119.30      110.20      4.15 o 
   3   5  13      246.60      217.21      6.30 o 
   4   5  13       18.15       14.06      2.17 o 
   5   5  13       50.32       54.31      3.90 o 
   6   5  13       48.67       53.71      4.32 o 
   7   5  13       21.38       24.16      5.61 o 
  -6   6  13       69.36       83.37      5.22 o 
  -5   6  13      230.24      253.74      6.53 o 
  -4   6  13       21.82       20.47      2.60 o 
  -3   6  13      204.41      188.97      7.54 o 
  -2   6  13        2.68        3.13      1.78 o 
  -1   6  13       41.61       38.61      3.26 o 
   0   6  13      218.31      202.74      8.22 o 
   1   6  13       14.86       13.59      3.48 o 
   2   6  13       10.40       11.53      4.97 o 
   3   6  13      341.23      321.89     10.70 o 
   4   6  13      179.41      178.45     16.16 o 
   5   6  13       92.35       69.83      6.76 o 
  -2   7  13        2.10        2.67      2.47 o 
  -1   7  13      302.94      310.44     15.48 o 
   0   7  13       23.72        8.00      5.87 o 
   1   7  13      509.31      563.40     29.44 o 
 -10   0  14       95.95       91.34     11.24 o 
  -8   0  14      218.47      207.39      9.27 o 
  -6   0  14      930.25      872.99     20.72 o 
  -4   0  14      834.97      801.68     15.88 o 
  -2   0  14     9057.00    10056.99    162.68 o 
   0   0  14      243.31      292.56      5.01 o 
   2   0  14     1462.61     1400.47     22.20 o 
   4   0  14      482.33      493.19      9.84 o 
   6   0  14     1730.91     1654.36     30.82 o 
   8   0  14      338.37      347.89     12.54 o 
  10   0  14       23.87       46.48      8.51 o 
 -10   1  14       63.95       54.26      4.97 o 
  -9   1  14        9.51       13.56      3.31 o 
  -8   1  14      494.46      503.32     11.76 o 
  -7   1  14       86.74       82.44      4.41 o 
  -6   1  14      274.10      265.94      5.75 o 
  -5   1  14      737.99      759.83     11.15 o 
  -4   1  14       70.24       85.05      3.52 o 
  -3   1  14       60.08       68.45      2.02 o 
  -2   1  14     5206.69     5550.60     54.12 o 
  -1   1  14      161.45      163.23      2.51 o 
   0   1  14     2661.58     2782.49     29.01 o 
   1   1  14      358.80      357.72      4.57 o 
   2   1  14       68.26       69.51      1.95 o 
   3   1  14        0.36        0.00      1.00 o 
   4   1  14     2571.47     2625.97     32.01 o 
   5   1  14     1158.45     1160.93     14.90 o 
   6   1  14      233.34      242.79      5.53 o 
   7   1  14        1.16        0.00      2.18 o 
   8   1  14      260.65      260.74      8.27 o 
   9   1  14       99.73      106.48      6.78 o 
 -10   2  14       78.85      102.08      7.82 o 
  -9   2  14       21.56       22.14      3.66 o 
  -8   2  14        0.74        0.00      2.36 o 
  -7   2  14      157.51      138.96      7.06 o 
  -6   2  14      976.83      958.50     14.21 o 
  -5   2  14      161.72      139.55      3.52 o 
  -4   2  14      580.47      582.09      7.52 o 
  -3   2  14       18.01       17.53      1.21 o 
  -2   2  14      262.81      312.22      4.48 o 
  -1   2  14      188.45      171.77      4.43 o 
   0   2  14      148.44      162.51      3.18 o 
   1   2  14     1220.98     1183.22     14.17 o 
   2   2  14      470.21      514.74      6.17 o 
   3   2  14      574.98      520.07      7.00 o 
   4   2  14       60.19       52.99      2.30 o 
   5   2  14      489.06      463.71      7.80 o 
   6   2  14       74.16       69.92      3.65 o 
   7   2  14      279.13      285.31      7.95 o 
   8   2  14      173.15      154.46      6.75 o 
   9   2  14      130.88      153.20      9.14 o 
  -9   3  14      382.99      376.45     11.95 o 
  -8   3  14       77.52       85.65      5.20 o 
  -7   3  14      193.28      199.80      6.67 o 
  -6   3  14      174.54      191.03      5.07 o 
  -5   3  14      136.48      120.32      3.58 o 
  -4   3  14      296.57      293.22      5.27 o 
  -3   3  14     1181.24     1208.47     14.06 o 
  -2   3  14       61.73       55.64      2.48 o 
  -1   3  14     1545.73     1426.31     22.95 o 
   0   3  14        8.47       12.51      1.45 o 
   1   3  14      166.18      182.34      4.44 o 
   2   3  14      238.24      242.23      5.75 o 
   3   3  14      202.05      186.99      4.26 o 
   4   3  14       81.18       94.19      3.08 o 
   5   3  14        1.03        0.00      1.51 o 
   6   3  14       20.80       25.28      2.97 o 
   7   3  14       46.91       43.11      3.75 o 
   8   3  14       14.90       19.30      6.39 o 
   9   3  14       14.70       12.49      4.07 o 
  -8   4  14       97.30       95.76      6.07 o 
  -7   4  14      468.60      432.83     10.26 o 
  -6   4  14       19.84       26.03      2.46 o 
  -5   4  14      123.10      114.25      3.64 o 
  -4   4  14      111.21       95.22      3.24 o 
  -3   4  14      832.33      749.22     10.38 o 
  -2   4  14      304.96      313.32      6.47 o 
  -1   4  14      176.43      189.30      5.69 o 
   0   4  14      332.18      349.43      7.96 o 
   1   4  14       11.29       12.33      2.15 o 
   2   4  14      528.59      558.53      9.26 o 
   3   4  14      525.49      485.24     10.24 o 
   4   4  14        0.96        2.65      1.45 o 
   5   4  14       85.77       86.66      3.95 o 
   6   4  14       84.09       81.69      5.05 o 
   7   4  14       76.50       77.75      6.96 o 
   8   4  14        4.39        9.80      3.73 o 
  -7   5  14        9.71        9.48      3.29 o 
  -6   5  14        1.34        5.90      2.28 o 
  -5   5  14       13.48       12.47      2.43 o 
  -4   5  14        3.51        2.77      1.62 o 
  -3   5  14        4.16        4.24      1.86 o 
  -2   5  14      124.13      115.49      3.55 o 
  -1   5  14        2.10        7.37      2.25 o 
   0   5  14        1.75        1.26      1.50 o 
   1   5  14      182.67      170.89      6.57 o 
   2   5  14      179.21      170.28      6.69 o 
   3   5  14       10.18        4.81      2.18 o 
   4   5  14       19.01       20.10      3.29 o 
   5   5  14      142.62      129.57      5.66 o 
   6   5  14        0.07        0.46      3.77 o 
   7   5  14       79.93       93.42      8.83 o 
  -5   6  14       74.36       70.76      5.43 o 
  -4   6  14      190.33      200.91      6.08 o 
  -3   6  14       17.11       12.42      1.99 o 
  -2   6  14      192.98      184.26      5.67 o 
  -1   6  14      127.07      123.12      6.48 o 
   0   6  14        1.78        0.71      2.91 o 
   1   6  14      216.78      199.00      8.27 o 
   2   6  14      227.42      219.01      9.28 o 
   3   6  14       22.22       31.56      3.67 o 
   4   6  14      171.44      179.31     14.30 o 
   5   6  14       11.42       14.20      4.55 o 
  -2   7  14        3.30        2.63      2.98 o 
  -1   7  14       52.56       47.97      7.76 o 
   0   7  14      261.56      257.48     14.28 o 
   1   7  14       32.10       35.78      7.26 o 
  -9   0  15      136.71      146.15     10.28 o 
  -7   0  15       25.74       30.21      4.23 o 
  -5   0  15       87.32       78.74      4.74 o 
  -3   0  15      919.53     1161.03     18.87 o 
  -1   0  15     1462.28     1686.06     23.16 o 
   1   0  15     3871.29     3989.64     57.14 o 
   3   0  15       10.46        7.56      1.72 o 
   5   0  15      312.50      348.33      8.34 o 
   7   0  15     1519.58     1507.09     33.75 o 
   9   0  15        1.45        2.70      4.02 o 
 -10   1  15       19.50       25.69      4.91 o 
  -9   1  15     1481.10     1475.41     26.55 o 
  -8   1  15      149.78      146.09      6.14 o 
  -7   1  15       61.15       71.06      3.89 o 
  -6   1  15       13.60       15.51      2.16 o 
  -5   1  15      288.95      275.99      5.56 o 
  -4   1  15        0.52        3.06      1.18 o 
  -3   1  15       65.92       47.57      2.23 o 
  -2   1  15      287.99      394.65      5.40 o 
  -1   1  15     2108.93     2232.28     21.43 o 
   0   1  15      308.53      369.75      5.02 o 
   1   1  15       43.92       51.40      1.51 o 
   2   1  15      242.51      267.91      4.18 o 
   3   1  15       32.59       36.98      2.08 o 
   4   1  15      392.56      386.56      6.70 o 
   5   1  15      911.03      873.82     11.85 o 
   6   1  15      646.16      615.77     10.77 o 
   7   1  15       88.34       87.77      4.41 o 
   8   1  15       90.69      107.00      6.49 o 
   9   1  15        6.20        9.44      3.70 o 
 -10   2  15       13.10       13.95      4.07 o 
  -9   2  15       97.37      103.06      5.76 o 
  -8   2  15        0.28        0.82      2.55 o 
  -7   2  15      297.12      304.16      8.33 o 
  -6   2  15     1358.34     1308.38     16.06 o 
  -5   2  15       68.13       67.43      2.47 o 
  -4   2  15       46.33       42.26      1.97 o 
  -3   2  15      147.27      123.72      2.69 o 
  -2   2  15        6.90        7.35      0.94 o 
  -1   2  15       99.73      108.40      2.55 o 
   0   2  15     1352.58     1399.28     17.55 o 
   1   2  15      161.25      146.13      2.57 o 
   2   2  15     1214.64     1166.46     13.37 o 
   3   2  15     1855.48     1853.90     20.59 o 
   4   2  15       22.29       20.46      1.75 o 
   5   2  15        8.99        8.86      1.92 o 
   6   2  15       87.77       86.21      5.28 o 
   7   2  15      184.87      182.11      6.36 o 
   8   2  15      108.04      123.14      6.75 o 
   9   2  15        6.55        5.37      3.72 o 
  -9   3  15        1.23        6.55      3.55 o 
  -8   3  15       10.39       11.59      3.11 o 
  -7   3  15      222.27      207.60      6.42 o 
  -6   3  15      110.92      112.83      4.49 o 
  -5   3  15      117.29      120.12      5.45 o 
  -4   3  15      618.46      616.17      8.41 o 
  -3   3  15      333.63      326.62      5.04 o 
  -2   3  15     1493.74     1482.86     19.04 o 
  -1   3  15        3.31        0.33      2.24 o 
   0   3  15     1318.21     1330.49     18.36 o 
   1   3  15      175.25      198.14      4.71 o 
   2   3  15      274.04      296.43      5.43 o 
   3   3  15        2.68        0.02      1.00 o 
   4   3  15       13.78       11.43      1.80 o 
   5   3  15       27.94       34.54      2.47 o 
   6   3  15       27.10       31.83      2.80 o 
   7   3  15       44.87       42.89      4.37 o 
   8   3  15        7.38        2.18      3.38 o 
  -8   4  15       38.26       45.71      4.79 o 
  -7   4  15      414.88      413.74     11.81 o 
  -6   4  15      260.41      242.90      5.89 o 
  -5   4  15       10.61        7.11      1.73 o 
  -4   4  15      297.84      290.85      5.73 o 
  -3   4  15      146.35      153.11      6.64 o 
  -2   4  15        0.71        1.73      1.33 o 
  -1   4  15      925.04      976.15     17.24 o 
   0   4  15        4.37        4.52      1.97 o 
   1   4  15       28.53       40.64      2.85 o 
   2   4  15      415.50      411.39      7.45 o 
   3   4  15       12.86       15.90      2.32 o 
   4   4  15      136.98      131.44      4.03 o 
   5   4  15        9.03        6.61      2.90 o 
   6   4  15       71.36       71.23      4.80 o 
   7   4  15       81.51       75.82      5.37 o 
   8   4  15       82.00      100.82      6.49 o 
  -7   5  15       29.08       18.64      3.63 o 
  -6   5  15      148.14      154.92      5.16 o 
  -5   5  15       26.88       35.62      2.74 o 
  -4   5  15      295.27      261.61      5.62 o 
  -3   5  15      389.17      375.03      7.97 o 
  -2   5  15       10.72       21.10      3.22 o 
  -1   5  15     1418.06     1339.82     22.40 o 
   0   5  15      176.63      170.03      7.20 o 
   1   5  15       35.23       45.41      3.96 o 
   2   5  15        0.04        1.52      2.56 o 
   3   5  15        0.20        0.00      2.00 o 
   4   5  15      169.77      161.47      7.50 o 
   5   5  15       44.79       52.30      3.68 o 
   6   5  15       85.88      101.98      7.99 o 
  -5   6  15      227.03      234.82      7.59 o 
  -4   6  15        3.99        8.70      2.55 o 
  -3   6  15        0.52        0.00      1.53 o 
  -2   6  15       27.06       30.30      3.42 o 
  -1   6  15       60.16       66.23      3.99 o 
   0   6  15      106.82       90.28      5.94 o 
   1   6  15        2.01        1.92      2.99 o 
   2   6  15        0.66        1.74      3.15 o 
   3   6  15      193.57      238.78     13.60 o 
   4   6  15        0.39        0.08      2.92 o 
   5   6  15       30.90       27.82      5.31 o 
  -1   7  15       83.72       89.39      5.82 o 
   0   7  15       11.13        2.41      5.37 o 
 -10   0  16     1185.14     1210.25     36.80 o 
  -8   0  16     1097.89     1107.39     35.71 o 
  -6   0  16     2385.07     2294.84     47.15 o 
  -4   0  16       25.28       30.92      2.78 o 
  -2   0  16     1666.27     1834.00     28.05 o 
   0   0  16       79.26      112.79      3.28 o 
   2   0  16     2411.44     2467.29     37.68 o 
   4   0  16      120.12      118.12      4.93 o 
   6   0  16      781.32      784.16     16.95 o 
   8   0  16      113.15       97.68      7.31 o 
 -10   1  16      186.73      198.05      9.11 o 
  -9   1  16        3.10       11.77      3.28 o 
  -8   1  16      967.17      981.88     18.84 o 
  -7   1  16       60.28       48.56      3.44 o 
  -6   1  16      407.85      414.68      8.79 o 
  -5   1  16       73.95       78.59      3.00 o 
  -4   1  16     1774.36     1698.00     19.15 o 
  -3   1  16       60.71       63.69      2.02 o 
  -2   1  16     2578.05     2684.54     28.41 o 
  -1   1  16     2221.64     2515.92     23.00 o 
   0   1  16     4314.22     4621.25     47.52 o 
   1   1  16      450.49      456.49      5.41 o 
   2   1  16       14.45       11.96      1.19 o 
   3   1  16       52.30       40.25      1.59 o 
   4   1  16       80.72       77.44      3.03 o 
   5   1  16       21.51       19.49      2.12 o 
   6   1  16       45.50       43.93      2.99 o 
   7   1  16      261.57      241.65      7.00 o 
   8   1  16      352.78      331.43     10.70 o 
   9   1  16      102.91      112.01      7.02 o 
 -10   2  16        0.86        0.00      3.56 o 
  -9   2  16       79.45       81.67      5.36 o 
  -8   2  16        5.17        5.80      2.77 o 
  -7   2  16      314.58      302.84      8.40 o 
  -6   2  16      155.44      155.11      4.24 o 
  -5   2  16      926.07      875.43     10.79 o 
  -4   2  16      190.55      185.41      4.55 o 
  -3   2  16      153.47      167.33      3.13 o 
  -2   2  16      821.18      871.79     10.30 o 
  -1   2  16       93.39      104.41      3.98 o 
   0   2  16      320.03      308.04      5.42 o 
   1   2  16     2263.69     2291.47     23.39 o 
   2   2  16      812.19      776.93      9.45 o 
   3   2  16        3.93        2.01      1.15 o 
   4   2  16        0.05        0.00      1.32 o 
   5   2  16      329.74      318.16      7.89 o 
   6   2  16       23.17       22.01      2.68 o 
   7   2  16      209.90      219.77      6.96 o 
   8   2  16       38.12       45.63      6.47 o 
   9   2  16       42.12       59.34      5.77 o 
  -9   3  16      232.77      250.18      9.73 o 
  -8   3  16       96.84       95.32      5.41 o 
  -7   3  16      139.08      122.65      5.69 o 
  -6   3  16       54.95       38.86      2.71 o 
  -5   3  16       58.18       64.23      2.83 o 
  -4   3  16       16.00       11.59      1.52 o 
  -3   3  16      445.71      446.00      6.31 o 
  -2   3  16      341.98      341.85      5.98 o 
  -1   3  16      603.18      562.39     11.42 o 
   0   3  16      249.45      241.83      5.00 o 
   1   3  16        0.01        0.00      1.43 o 
   2   3  16       11.00       14.07      1.31 o 
   3   3  16       84.21       76.29      2.05 o 
   4   3  16      225.60      213.20      6.35 o 
   5   3  16      210.35      205.31      7.01 o 
   6   3  16        1.32        0.00      2.42 o 
   7   3  16       78.16       88.44      5.63 o 
   8   3  16        0.08        0.00      3.03 o 
  -8   4  16        4.64        3.25      3.23 o 
  -7   4  16      124.11      116.89      5.64 o 
  -6   4  16      132.32      137.12      4.74 o 
  -5   4  16       35.33       44.23      2.74 o 
  -4   4  16        2.52        5.59      1.54 o 
  -3   4  16       14.14        8.59      2.48 o 
  -2   4  16        7.56        8.79      2.90 o 
  -1   4  16      938.48      876.03     18.05 o 
   0   4  16      131.89      114.75      6.18 o 
   1   4  16      923.09      895.64     14.76 o 
   2   4  16      260.93      239.38      6.29 o 
   3   4  16      333.18      294.78      8.48 o 
   4   4  16      180.95      149.04      4.92 o 
   5   4  16        9.16        8.90      2.56 o 
   6   4  16        0.13        0.00      2.39 o 
   7   4  16        9.53        8.43      3.34 o 
  -7   5  16       25.42       32.81      4.55 o 
  -6   5  16       23.43       23.62      3.13 o 
  -5   5  16       84.31       90.48      5.11 o 
  -4   5  16        1.62        3.52      2.02 o 
  -3   5  16       19.78       25.75      2.35 o 
  -2   5  16      545.06      539.64     16.75 o 
  -1   5  16       18.77       28.09      4.76 o 
   0   5  16       73.05       83.64      5.42 o 
   1   5  16       90.98       90.16      5.16 o 
   2   5  16        3.08        1.15      2.56 o 
   3   5  16        4.52        2.59      1.93 o 
   4   5  16      454.16      416.27     11.44 o 
   5   5  16      437.45      457.66     15.08 o 
   6   5  16       13.10       14.28      3.16 o 
  -5   6  16       25.45       21.39      3.69 o 
  -4   6  16        0.06        5.13      3.23 o 
  -3   6  16       85.91       77.84      3.31 o 
  -2   6  16        5.61        4.66      2.44 o 
  -1   6  16       10.85       11.28      2.51 o 
   0   6  16       10.54        7.79      3.42 o 
   1   6  16        0.50        1.12      2.99 o 
   2   6  16       56.38       51.86      5.22 o 
   3   6  16       51.67       58.93      8.13 o 
   4   6  16       95.74      116.64      9.44 o 
  -9   0  17       56.80       54.45      7.83 o 
  -7   0  17      748.10      720.26     18.96 o 
  -5   0  17      165.07      154.11      8.55 o 
  -3   0  17      229.89      231.38      9.78 o 
  -1   0  17     1196.78     1539.07     21.45 o 
   1   0  17     1875.92     2011.99     31.50 o 
   3   0  17        9.00        8.21      1.89 o 
   5   0  17      123.29      120.38      9.31 o 
   7   0  17      739.94      711.68     19.12 o 
   9   0  17        0.35        3.88      5.21 o 
 -10   1  17      192.82      217.19      9.59 o 
  -9   1  17      213.79      204.86     11.19 o 
  -8   1  17       36.35       40.91      3.71 o 
  -7   1  17      599.01      611.67     11.89 o 
  -6   1  17      216.63      201.58      5.83 o 
  -5   1  17       29.57       34.04      2.30 o 
  -4   1  17     1230.17     1231.67     13.82 o 
  -3   1  17      418.21      415.22      5.94 o 
  -2   1  17      260.49      248.96      4.00 o 
  -1   1  17     2915.25     2906.50     27.41 o 
   0   1  17      656.64      715.88      8.61 o 
   1   1  17      713.67      752.75      8.85 o 
   2   1  17       61.82       56.83      1.99 o 
   3   1  17      350.44      318.71      4.66 o 
   4   1  17      109.42      110.31      3.85 o 
   5   1  17      422.04      423.74      7.59 o 
   6   1  17      285.20      287.23      7.21 o 
   7   1  17       73.14       69.00      4.57 o 
   8   1  17       30.08       25.80      4.13 o 
   9   1  17      263.17      274.12     10.30 o 
 -10   2  17        4.91       10.97      4.13 o 
  -9   2  17       72.93       67.26      5.11 o 
  -8   2  17      513.46      498.02     11.94 o 
  -7   2  17        8.80       12.03      2.57 o 
  -6   2  17      329.05      322.46      7.95 o 
  -5   2  17      376.73      363.54      5.82 o 
  -4   2  17      121.05      128.86      3.69 o 
  -3   2  17      268.32      287.48      4.86 o 
  -2   2  17      758.09      721.85      8.84 o 
  -1   2  17     1390.08     1407.76     15.72 o 
   0   2  17      699.55      667.61      9.40 o 
   1   2  17     1252.91     1267.28     13.62 o 
   2   2  17       12.69       12.67      1.15 o 
   3   2  17       23.22       27.63      1.53 o 
   4   2  17      293.36      304.61      5.97 o 
   5   2  17       27.09       28.42      2.34 o 
   6   2  17       10.88       10.26      2.28 o 
   7   2  17        3.03        4.63      2.94 o 
   8   2  17       98.67      104.54      6.47 o 
   9   2  17       11.13        6.28      3.79 o 
  -9   3  17        5.05        4.76      3.39 o 
  -8   3  17       12.98       17.19      3.95 o 
  -7   3  17       52.19       44.28      4.22 o 
  -6   3  17        9.38       14.25      2.24 o 
  -5   3  17      119.93      100.60      3.36 o 
  -4   3  17      322.95      282.93      4.97 o 
  -3   3  17      362.94      350.83      5.33 o 
  -2   3  17      410.25      391.79      6.64 o 
  -1   3  17        0.08        0.00      1.93 o 
   0   3  17        0.66        3.44      1.87 o 
   1   3  17        8.11       14.11      1.86 o 
   2   3  17      178.64      165.53      3.68 o 
   3   3  17      247.10      237.69      4.39 o 
   4   3  17     1274.14     1169.49     16.61 o 
   5   3  17      196.21      187.68      5.61 o 
   6   3  17      206.27      188.56      7.20 o 
   7   3  17       15.81       13.14      3.42 o 
   8   3  17        4.58        0.15      3.26 o 
  -8   4  17      108.13      121.26      6.75 o 
  -7   4  17      494.87      479.88     11.56 o 
  -6   4  17       59.20       63.00      3.29 o 
  -5   4  17       99.78       90.96      3.53 o 
  -4   4  17      336.99      335.95      7.89 o 
  -3   4  17      134.90      131.64      4.17 o 
  -2   4  17      899.37      868.60     18.49 o 
  -1   4  17       88.99       84.89      4.57 o 
   0   4  17      457.61      461.00      9.70 o 
   1   4  17      148.57      132.64      4.58 o 
   2   4  17       41.41       59.20      4.08 o 
   3   4  17      131.48      125.18      4.41 o 
   4   4  17       43.77       58.58      3.17 o 
   5   4  17      508.18      469.42     13.87 o 
   6   4  17        1.30        1.76      2.69 o 
   7   4  17       62.55       64.60      5.09 o 
  -7   5  17      168.81      170.52      7.34 o 
  -6   5  17       17.54       18.72      2.82 o 
  -5   5  17        2.10        0.00      1.71 o 
  -4   5  17      210.25      228.72      7.14 o 
  -3   5  17      215.04      222.79      5.63 o 
  -2   5  17       65.22       50.62      5.44 o 
  -1   5  17       69.27       60.28      5.77 o 
   0   5  17       26.35       21.15      3.43 o 
   1   5  17      137.13      131.79      6.11 o 
   2   5  17        0.04        2.96      2.69 o 
   3   5  17      114.71      111.80      6.24 o 
   4   5  17        0.02        1.68      2.59 o 
   5   5  17      191.08      204.47     13.79 o 
   6   5  17       86.92       87.34      5.45 o 
  -5   6  17        4.31        1.99      2.89 o 
  -4   6  17      126.15      124.67      5.51 o 
  -3   6  17       14.13       17.71      5.61 o 
  -2   6  17       39.43       34.08      4.54 o 
  -1   6  17       12.48       21.07      2.76 o 
   0   6  17       13.32        7.29      3.52 o 
   1   6  17      320.27      291.18     14.26 o 
   2   6  17        2.83        6.27      3.64 o 
   3   6  17      239.38      259.34     39.52 o 
   4   6  17      133.64      147.67     13.69 o 
 -10   0  18      189.55      190.83     12.56 o 
  -8   0  18      192.65      200.38      9.42 o 
  -6   0  18     3043.55     3016.89     60.52 o 
  -4   0  18     1447.09     1519.07     26.00 o 
  -2   0  18     2837.17     2875.95     44.60 o 
   0   0  18     2116.27     2151.04     32.39 o 
   2   0  18      850.77      840.37     12.91 o 
   4   0  18        3.32        0.52      2.08 o 
   6   0  18     1185.67     1168.40     30.20 o 
   8   0  18       85.78       91.63      6.97 o 
 -10   1  18       18.94       24.15      4.77 o 
  -9   1  18       13.97       16.97      3.89 o 
  -8   1  18      634.88      641.75     13.17 o 
  -7   1  18      239.03      236.34      6.72 o 
  -6   1  18       58.68       56.81      3.46 o 
  -5   1  18       76.49       74.49      4.73 o 
  -4   1  18      445.91      471.51      7.00 o 
  -3   1  18      666.56      690.75      8.35 o 
  -2   1  18      352.14      370.72      5.55 o 
  -1   1  18      305.85      309.21      3.99 o 
   0   1  18        4.75        5.48      0.89 o 
   1   1  18     1061.65     1188.62     13.27 o 
   2   1  18       49.41       42.89      1.65 o 
   3   1  18      565.84      563.08      8.10 o 
   4   1  18      174.33      157.78      4.14 o 
   5   1  18       66.93       57.86      3.14 o 
   6   1  18      126.36      130.06      7.03 o 
   7   1  18       10.15        9.14      2.92 o 
   8   1  18       18.59       21.32      4.00 o 
   9   1  18      102.75      106.79      7.03 o 
  -9   2  18      123.49      113.01      6.09 o 
  -8   2  18      451.23      440.64     11.11 o 
  -7   2  18      432.13      435.82      9.62 o 
  -6   2  18      479.27      474.25      8.50 o 
  -5   2  18      351.99      356.23      6.16 o 
  -4   2  18       39.22       45.59      2.09 o 
  -3   2  18       59.31       43.17      2.48 o 
  -2   2  18      618.59      648.02      8.15 o 
  -1   2  18      831.30      904.53     10.06 o 
   0   2  18      147.92      133.65      3.21 o 
   1   2  18      186.13      155.19      2.76 o 
   2   2  18      584.54      575.63      7.97 o 
   3   2  18        8.67        9.70      1.19 o 
   4   2  18       80.61       77.98      3.48 o 
   5   2  18       75.46       81.15      3.53 o 
   6   2  18        4.27        2.47      2.15 o 
   7   2  18        0.21        1.28      2.87 o 
   8   2  18        5.83        7.09      3.52 o 
   9   2  18       36.19       43.56      7.28 o 
  -9   3  18      105.31       95.79      6.49 o 
  -8   3  18        1.56        0.00      2.60 o 
  -7   3  18      204.30      218.40      6.66 o 
  -6   3  18       80.26       81.24      4.17 o 
  -5   3  18      683.16      692.07     10.24 o 
  -4   3  18      430.10      400.26      6.77 o 
  -3   3  18      480.87      457.67      6.47 o 
  -2   3  18      233.08      237.99      5.06 o 
  -1   3  18        2.48        4.52      2.25 o 
   0   3  18        0.07        1.44      1.90 o 
   1   3  18      166.77      137.08      4.02 o 
   2   3  18        4.85        2.60      1.19 o 
   3   3  18     1487.68     1397.98     21.07 o 
   4   3  18       16.95       18.14      1.83 o 
   5   3  18      228.80      217.10      8.53 o 
   6   3  18      133.85      148.53      5.75 o 
   7   3  18        5.47        6.13      3.19 o 
   8   3  18       61.11       73.85      5.89 o 
  -8   4  18        0.41        0.00      3.17 o 
  -7   4  18      102.72      105.71      5.40 o 
  -6   4  18       60.44       72.49      3.87 o 
  -5   4  18      135.20      118.80      3.72 o 
  -4   4  18        0.09        2.75      1.62 o 
  -3   4  18       85.37       70.04      3.12 o 
  -2   4  18       22.52       23.83      3.50 o 
  -1   4  18      621.36      634.47     13.75 o 
   0   4  18     1413.56     1344.17     26.38 o 
   1   4  18       73.79       63.11      3.38 o 
   2   4  18        0.04        0.00      2.52 o 
   3   4  18        4.15        9.52      1.95 o 
   4   4  18      202.76      177.96      5.90 o 
   5   4  18      225.23      216.59      7.11 o 
   6   4  18       82.52       84.27      5.06 o 
   7   4  18       38.74       42.94      4.53 o 
  -7   5  18      120.00      127.39      6.41 o 
  -6   5  18        5.07        2.71      2.55 o 
  -5   5  18       88.60       83.38      3.46 o 
  -4   5  18      456.07      442.57     11.74 o 
  -3   5  18        1.23        1.13      1.90 o 
  -2   5  18       21.18       12.74      4.00 o 
  -1   5  18      121.25      113.62      7.28 o 
   0   5  18       74.71       77.13      5.03 o 
   1   5  18      246.71      299.95      9.30 o 
   2   5  18        3.74        0.00      3.72 o 
   3   5  18      323.10      325.27     13.30 o 
   4   5  18      200.50      160.30      9.66 o 
   5   5  18       83.99       92.35      6.39 o 
   6   5  18       33.27       47.28      4.12 o 
  -5   6  18        0.05        0.00      2.48 o 
  -4   6  18        3.28        3.20      2.31 o 
  -3   6  18      214.50      235.27     50.81 o 
  -2   6  18        0.04        0.00      2.18 o 
  -1   6  18        7.82        7.65      2.41 o 
   0   6  18      241.43      258.08     10.14 o 
   1   6  18        5.75       11.53      4.75 o 
   2   6  18       92.62       83.02      9.60 o 
   3   6  18       23.02       35.32      7.39 o 
   4   6  18       41.26       45.28      4.28 o 
  -9   0  19      167.67      149.82     24.64 o 
  -7   0  19     2200.67     2164.09     45.75 o 
  -5   0  19      490.94      492.33     13.11 o 
  -3   0  19      202.56      205.56      5.41 o 
  -1   0  19     1400.90     1460.62     20.62 o 
   1   0  19     1504.19     1560.72     24.29 o 
   3   0  19       12.63       14.98      2.16 o 
   5   0  19       99.93       92.11      5.65 o 
   7   0  19      428.42      432.91     15.52 o 
   9   0  19      217.26      186.33     12.58 o 
 -10   1  19       15.80       18.94      4.55 o 
  -9   1  19       12.08        8.52      3.68 o 
  -8   1  19      231.83      240.12      7.98 o 
  -7   1  19        8.50        9.02      2.48 o 
  -6   1  19      220.85      221.32      6.16 o 
  -5   1  19      231.34      231.26      5.18 o 
  -4   1  19      371.63      346.59      5.60 o 
  -3   1  19      518.50      496.25      6.55 o 
  -2   1  19      445.42      489.02      6.90 o 
  -1   1  19      139.16      137.08      2.46 o 
   0   1  19      167.87      134.50      2.59 o 
   1   1  19      609.31      579.30     11.05 o 
   2   1  19     2816.08     2887.22     29.16 o 
   3   1  19      780.91      750.93     10.20 o 
   4   1  19      279.39      259.12      5.43 o 
   5   1  19      264.98      267.99      6.82 o 
   6   1  19      107.50      106.06      6.62 o 
   7   1  19       66.64       66.39      4.59 o 
   8   1  19      150.65      145.14      7.42 o 
   9   1  19       80.71       89.87      6.63 o 
  -9   2  19      183.21      209.50     10.06 o 
  -8   2  19      137.39      145.21      6.34 o 
  -7   2  19       68.98       78.39      4.30 o 
  -6   2  19      399.94      424.22      7.96 o 
  -5   2  19      662.08      646.47      9.64 o 
  -4   2  19       39.22       51.32      2.42 o 
  -3   2  19       19.92       18.78      1.49 o 
  -2   2  19      419.85      392.27      5.59 o 
  -1   2  19      190.78      216.63      3.38 o 
   0   2  19       22.49       26.54      1.69 o 
   1   2  19      115.95      120.19      3.21 o 
   2   2  19      157.57      173.20      3.20 o 
   3   2  19      825.13      805.55      9.54 o 
   4   2  19      483.23      486.59      8.82 o 
   5   2  19      368.12      345.01      6.89 o 
   6   2  19      278.09      263.55      7.91 o 
   7   2  19       62.41       68.72      5.18 o 
   8   2  19      170.53      163.54      7.88 o 
  -9   3  19        5.54        3.66      3.48 o 
  -8   3  19        1.57        2.32      2.68 o 
  -7   3  19        8.59       10.05      2.62 o 
  -6   3  19      685.51      696.57     12.45 o 
  -5   3  19       11.05       12.26      1.97 o 
  -4   3  19     1872.96     1806.49     21.95 o 
  -3   3  19      430.75      409.06      5.98 o 
  -2   3  19       86.78       83.54      2.98 o 
  -1   3  19      113.22      123.43      6.39 o 
   0   3  19     1161.21     1132.49     18.33 o 
   1   3  19       30.26       36.24      2.37 o 
   2   3  19      698.39      630.96      9.53 o 
   3   3  19       34.00       30.00      2.75 o 
   4   3  19       42.72       41.29      2.28 o 
   5   3  19        8.27        7.09      2.30 o 
   6   3  19      206.30      199.46      7.46 o 
   7   3  19       11.30       11.55      3.41 o 
   8   3  19       58.59       56.80      5.36 o 
  -8   4  19      204.63      206.25      8.56 o 
  -7   4  19        1.40        6.35      2.88 o 
  -6   4  19       89.98       90.13      4.21 o 
  -5   4  19      294.50      294.28      5.91 o 
  -4   4  19      109.85      101.98      3.38 o 
  -3   4  19        0.13        0.00      1.59 o 
  -2   4  19      407.40      390.51     12.73 o 
  -1   4  19      455.53      444.55     10.63 o 
   0   4  19       23.41       38.34      3.12 o 
   1   4  19       98.92      105.20      4.64 o 
   2   4  19        0.11        1.03      3.12 o 
   3   4  19      322.07      266.10     11.50 o 
   4   4  19        3.29       10.38      4.01 o 
   5   4  19      105.69       92.56      4.13 o 
   6   4  19      179.97      179.77     10.67 o 
   7   4  19       73.05       69.09      5.21 o 
  -6   5  19        0.14        1.04      2.24 o 
  -5   5  19       73.62       70.12      4.31 o 
  -4   5  19      370.31      353.57      8.69 o 
  -3   5  19       22.31       26.56      4.76 o 
  -2   5  19       10.91       15.22      5.59 o 
  -1   5  19       17.22       13.62      4.04 o 
   0   5  19       25.98       21.52      4.86 o 
   1   5  19        4.70        3.02      3.52 o 
   2   5  19      258.14      239.31     20.37 o 
   3   5  19       46.18       52.56      5.97 o 
   4   5  19       13.42       13.64      2.54 o 
   5   5  19      176.84      191.62      7.08 o 
   6   5  19       43.81       58.39      5.83 o 
  -4   6  19       56.28       54.98      8.42 o 
  -3   6  19      149.94      140.51     11.25 o 
  -2   6  19      117.84      108.26      5.20 o 
  -1   6  19       38.47       37.65      3.21 o 
   0   6  19       25.98       32.56      4.27 o 
   1   6  19       71.55       73.68     10.16 o 
   2   6  19       30.20       46.61      7.89 o 
   3   6  19      136.89      166.58     16.69 o 
 -10   0  20      494.09      579.36     31.83 o 
  -8   0  20      322.18      302.80     15.39 o 
  -6   0  20      351.37      320.93     14.23 o 
  -4   0  20       36.44       25.25      2.49 o 
  -2   0  20      447.61      462.73      8.07 o 
   0   0  20      418.38      505.03     10.75 o 
   2   0  20      349.83      372.31      6.78 o 
   4   0  20     1936.41     1892.18     42.55 o 
   6   0  20      251.14      252.77      9.69 o 
   8   0  20        0.81        4.65      4.77 o 
  -9   1  20       85.56       88.12      7.50 o 
  -8   1  20       76.93       82.09      5.09 o 
  -7   1  20        0.55        0.00      2.10 o 
  -6   1  20      431.03      445.55     12.90 o 
  -5   1  20     1948.45     1896.46     27.40 o 
  -4   1  20     2026.62     1933.29     22.78 o 
  -3   1  20      776.69      775.13      9.67 o 
  -2   1  20      584.35      625.66      7.90 o 
  -1   1  20      373.90      420.07      5.17 o 
   0   1  20      147.91      141.73      2.74 o 
   1   1  20       96.26       87.79      2.20 o 
   2   1  20      555.22      539.58      7.48 o 
   3   1  20     1066.68     1099.84     16.22 o 
   4   1  20      310.45      313.11      5.45 o 
   5   1  20       18.97       16.44      2.47 o 
   6   1  20       32.97       36.97      3.66 o 
   7   1  20       49.52       53.39      4.44 o 
   8   1  20       66.50       67.53      5.62 o 
   9   1  20       28.83       35.02      5.14 o 
  -9   2  20      163.96      169.22      8.09 o 
  -8   2  20       20.50       24.21      3.67 o 
  -7   2  20      168.91      161.31      5.71 o 
  -6   2  20     1074.07     1065.01     16.44 o 
  -5   2  20        0.61        3.94      1.67 o 
  -4   2  20     1503.28     1496.98     18.53 o 
  -3   2  20        3.67        2.42      1.19 o 
  -2   2  20       82.28       84.50      2.64 o 
  -1   2  20     1131.30     1139.21     11.77 o 
   0   2  20     1579.16     1593.54     17.59 o 
   1   2  20        0.26        2.72      0.98 o 
   2   2  20       75.82       71.35      2.09 o 
   3   2  20        4.73        1.63      1.32 o 
   4   2  20       33.85       37.66      2.62 o 
   5   2  20      481.09      450.61      9.40 o 
   6   2  20      157.01      163.79      6.27 o 
   7   2  20       27.47       18.69      3.73 o 
   8   2  20       40.88       33.42      5.49 o 
  -9   3  20       12.48       18.17      4.30 o 
  -8   3  20       38.02       45.01      4.29 o 
  -7   3  20      622.10      641.34     13.83 o 
  -6   3  20        0.06        0.00      1.85 o 
  -5   3  20      733.13      744.18     15.75 o 
  -4   3  20      175.11      186.66      4.36 o 
  -3   3  20      571.67      574.25      7.71 o 
  -2   3  20      589.84      590.91      9.78 o 
  -1   3  20      426.88      428.32      8.91 o 
   0   3  20      854.07      886.35     16.86 o 
   1   3  20      777.01      763.84     13.06 o 
   2   3  20      207.01      168.96      3.99 o 
   3   3  20       37.88       46.72      2.08 o 
   4   3  20        3.56        4.26      1.95 o 
   5   3  20      206.76      192.13      6.05 o 
   6   3  20       48.95       60.19      4.57 o 
   7   3  20        7.07        9.45      3.37 o 
   8   3  20        0.09        1.69      3.25 o 
  -8   4  20       37.69       31.73      4.53 o 
  -7   4  20       68.10       69.27      5.29 o 
  -6   4  20      101.53       96.19      4.10 o 
  -5   4  20      294.73      267.75      5.82 o 
  -4   4  20       52.14       54.38      3.24 o 
  -3   4  20        0.13        0.00      1.55 o 
  -2   4  20      966.40      957.73     23.79 o 
  -1   4  20      857.83      874.20     17.61 o 
   0   4  20       69.56       73.19      4.39 o 
   1   4  20       87.74       88.83      8.99 o 
   2   4  20      208.63      179.09      8.60 o 
   3   4  20        0.42        1.87      1.83 o 
   4   4  20       60.58       67.13      6.91 o 
   5   4  20      471.57      477.72     10.26 o 
   6   4  20        6.56        3.95      2.47 o 
   7   4  20      157.58      181.50      7.69 o 
  -6   5  20       13.68       17.76      2.85 o 
  -5   5  20      330.83      303.35      8.37 o 
  -4   5  20      281.61      276.64      7.40 o 
  -3   5  20       12.60        6.75      3.88 o 
  -2   5  20        6.73        9.38      3.94 o 
  -1   5  20       16.61       21.83      5.57 o 
   0   5  20        4.18       14.34      4.20 o 
   1   5  20       36.83       31.26      5.08 o 
   2   5  20       84.37       89.32      6.97 o 
   3   5  20        5.51        2.11      5.71 o 
   4   5  20      114.02       99.34      4.57 o 
   5   5  20       14.82        4.82      3.12 o 
  -4   6  20       68.77       96.46     13.70 o 
  -3   6  20        1.99        1.96      5.23 o 
  -2   6  20      887.64      907.97     22.63 o 
  -1   6  20       60.42       63.72      4.07 o 
   0   6  20        5.78        0.00      3.71 o 
   1   6  20        5.48       11.98      4.65 o 
   2   6  20       16.43       26.17      6.38 o 
   3   6  20       48.49       55.12     11.48 o 
  -9   0  21      280.47      300.93     12.47 o 
  -7   0  21       11.61       13.01      3.72 o 
  -5   0  21      305.61      328.69     10.48 o 
  -3   0  21     1280.86     1312.64     21.51 o 
  -1   0  21       38.23       35.70      1.97 o 
   1   0  21       81.32       92.29      3.42 o 
   3   0  21     1985.40     1977.28     38.86 o 
   5   0  21       51.79       45.11      4.64 o 
   7   0  21       16.04       15.54      5.59 o 
   9   0  21        0.04        0.00      5.96 o 
  -9   1  21        4.99        0.98      3.25 o 
  -8   1  21        0.41        3.36      2.72 o 
  -7   1  21     1205.88     1174.18     21.67 o 
  -6   1  21     1733.80     1663.99     23.50 o 
  -5   1  21      571.82      571.40      8.34 o 
  -4   1  21      221.90      183.54      4.17 o 
  -3   1  21        2.95        3.52      1.05 o 
  -2   1  21        0.53        0.30      0.82 o 
  -1   1  21      657.50      645.25      7.32 o 
   0   1  21       47.68       75.03      2.18 o 
   1   1  21        5.11        2.24      1.04 o 
   2   1  21      227.76      230.32      3.47 o 
   3   1  21      615.01      613.05      8.87 o 
   4   1  21       86.87       92.41      3.38 o 
   5   1  21       22.61       18.52      2.90 o 
   6   1  21      166.27      161.31     10.76 o 
   7   1  21      116.77      126.93      6.05 o 
   8   1  21       86.59       83.43      6.12 o 
  -9   2  21       26.78       25.97      4.60 o 
  -8   2  21       24.78       24.97      4.87 o 
  -7   2  21       37.67       38.83      3.43 o 
  -6   2  21        8.26        6.89      2.14 o 
  -5   2  21     1463.58     1453.17     18.36 o 
  -4   2  21      387.89      390.15      7.00 o 
  -3   2  21       14.97       14.24      1.52 o 
  -2   2  21     1288.37     1271.57     14.68 o 
  -1   2  21        2.81        3.70      0.82 o 
   0   2  21        4.28        4.70      0.97 o 
   1   2  21      404.11      417.91      5.61 o 
   2   2  21      366.68      356.17      4.94 o 
   3   2  21      193.53      183.42      4.38 o 
   4   2  21      323.43      294.84      8.58 o 
   5   2  21       25.91       25.85      2.77 o 
   6   2  21      711.46      694.32     14.63 o 
   7   2  21       13.26       13.68      3.51 o 
   8   2  21        2.98        3.55      3.88 o 
  -8   3  21      108.18      102.70      5.66 o 
  -7   3  21       11.02       10.16      2.93 o 
  -6   3  21      195.14      192.41      5.21 o 
  -5   3  21      469.38      450.57      9.75 o 
  -4   3  21      370.28      366.04      7.02 o 
  -3   3  21        3.14        2.54      1.12 o 
  -2   3  21     1089.81     1059.50     15.72 o 
  -1   3  21      722.66      714.25     16.29 o 
   0   3  21     1053.74     1027.75     19.07 o 
   1   3  21      188.91      176.82      6.29 o 
   2   3  21      171.29      182.51      5.61 o 
   3   3  21       29.99       36.87      1.92 o 
   4   3  21      631.42      562.25     11.18 o 
   5   3  21       39.44       37.89      3.22 o 
   6   3  21      116.71      103.82      5.59 o 
   7   3  21       92.23       85.72      5.74 o 
  -7   4  21      374.55      403.34     11.42 o 
  -6   4  21        0.32        0.57      1.98 o 
  -5   4  21      176.48      183.18      4.74 o 
  -4   4  21       60.17       60.12      3.49 o 
  -3   4  21      190.87      200.73      5.15 o 
  -2   4  21     1622.12     1620.55     40.88 o 
  -1   4  21       33.52       32.41      5.98 o 
   0   4  21      156.94      174.15      8.52 o 
   1   4  21      232.89      218.00      9.67 o 
   2   4  21       54.87       74.60     12.97 o 
   3   4  21      195.56      173.23      7.14 o 
   4   4  21      178.41      156.05      5.94 o 
   5   4  21      211.53      229.56      8.57 o 
   6   4  21      227.12      228.57      7.67 o 
  -6   5  21      335.24      374.82     10.04 o 
  -5   5  21       11.13       16.01      2.90 o 
  -4   5  21       32.78       31.65      2.93 o 
  -3   5  21        0.00        1.48      3.64 o 
  -2   5  21      102.81       93.93      7.89 o 
  -1   5  21       44.20       50.04      5.88 o 
   0   5  21       75.16       73.21      6.62 o 
   1   5  21     1242.28     1213.36     29.67 o 
   2   5  21        0.27        1.33      5.28 o 
   3   5  21      210.83      224.51     13.96 o 
   4   5  21      101.17       83.83      4.96 o 
   5   5  21      141.27      155.55      6.43 o 
  -4   6  21        1.46        0.00      6.03 o 
  -3   6  21      185.94      187.03     17.46 o 
  -2   6  21        0.18       13.26      4.83 o 
  -1   6  21        9.05        2.48      4.44 o 
   0   6  21        5.22        0.43      4.28 o 
   1   6  21        1.40        0.01      6.90 o 
   2   6  21       44.05       47.90      7.78 o 
   3   6  21       27.68       22.59      6.65 o 
  -8   0  22     1045.35     1005.45     25.55 o 
  -6   0  22       13.26        8.58      3.18 o 
  -4   0  22     1428.84     1328.57     20.21 o 
  -2   0  22     3296.47     3412.73     46.17 o 
   0   0  22        3.92        6.25      2.04 o 
   2   0  22       58.22       51.31      3.66 o 
   4   0  22      294.06      282.78      8.33 o 
   6   0  22      351.29      321.75     14.81 o 
   8   0  22      120.81      136.86     10.65 o 
  -9   1  22       18.89       20.56      4.37 o 
  -8   1  22      135.69      138.45      6.37 o 
  -7   1  22       88.73       92.27      5.08 o 
  -6   1  22      196.30      203.52      5.66 o 
  -5   1  22      699.99      676.67      9.42 o 
  -4   1  22       68.97       59.89      3.21 o 
  -3   1  22      358.22      363.91      5.65 o 
  -2   1  22       97.72       80.79      2.24 o 
  -1   1  22        0.47        2.88      1.35 o 
   0   1  22      998.51     1033.32     12.15 o 
   1   1  22       29.74       29.33      1.55 o 
   2   1  22        8.47        4.08      1.05 o 
   3   1  22      354.91      343.14      6.00 o 
   4   1  22       15.45       17.95      2.11 o 
   5   1  22       79.39       68.81      4.16 o 
   6   1  22      784.14      758.50     15.52 o 
   7   1  22       26.57       25.26      3.68 o 
   8   1  22      157.72      156.69      7.86 o 
  -9   2  22       46.79       46.10      6.24 o 
  -8   2  22        0.02        0.00      2.56 o 
  -7   2  22      196.86      198.10      6.42 o 
  -6   2  22        1.97        0.00      1.84 o 
  -5   2  22      367.83      344.21      6.49 o 
  -4   2  22      273.11      265.65      5.55 o 
  -3   2  22     4478.92     4425.31     48.78 o 
  -2   2  22       29.97       33.47      1.98 o 
  -1   2  22       36.16       36.88      1.66 o 
   0   2  22      437.12      445.24      6.09 o 
   1   2  22        1.54        1.86      1.05 o 
   2   2  22     1091.72     1097.62     12.37 o 
   3   2  22      601.54      571.15      8.49 o 
   4   2  22       36.65       42.30      3.40 o 
   5   2  22      199.02      181.98      5.71 o 
   6   2  22        1.75        6.44      2.81 o 
   7   2  22      135.52      135.79      6.88 o 
   8   2  22      107.42      105.16      6.71 o 
  -8   3  22       67.46       76.51      5.69 o 
  -7   3  22      134.56      124.35      7.29 o 
  -6   3  22       78.19       79.30      3.57 o 
  -5   3  22      265.54      262.05      6.71 o 
  -4   3  22       69.09       73.28      3.64 o 
  -3   3  22     1524.81     1535.08     19.76 o 
  -2   3  22       20.90       24.85      2.04 o 
  -1   3  22     1174.34     1188.59     24.06 o 
   0   3  22      389.71      400.19      9.02 o 
   1   3  22     1422.28     1420.82     20.31 o 
   2   3  22        0.49        3.04      2.13 o 
   3   3  22      104.62       91.02      4.47 o 
   4   3  22       80.39       67.57      3.66 o 
   5   3  22        0.98        4.17      2.24 o 
   6   3  22        6.37        8.52      3.00 o 
   7   3  22      109.74      123.72      6.64 o 
  -7   4  22       82.55       65.27      4.99 o 
  -6   4  22      237.52      208.20      6.52 o 
  -5   4  22        0.39        0.04      1.70 o 
  -4   4  22      123.80      115.93      6.40 o 
  -3   4  22      440.26      433.03      9.10 o 
  -2   4  22       11.09        8.46      3.84 o 
  -1   4  22       93.75       83.73      6.61 o 
   0   4  22     1540.57     1512.24     34.32 o 
   1   4  22      800.89      791.57     18.56 o 
   2   4  22      186.81      189.60     17.39 o 
   3   4  22      407.39      395.68     12.19 o 
   4   4  22        0.35        0.00      2.18 o 
   5   4  22      185.61      171.61      5.54 o 
   6   4  22       17.22       18.23      3.03 o 
  -6   5  22       92.65       91.77      4.11 o 
  -5   5  22        3.20        0.51      2.31 o 
  -4   5  22       17.64       11.41      5.20 o 
  -3   5  22       32.77       31.91     17.65 o 
  -2   5  22       31.20       20.72      5.73 o 
  -1   5  22       98.17       96.78      8.88 o 
   0   5  22      946.02      929.51     29.24 o 
   1   5  22        3.99       11.04      5.20 o 
   2   5  22      234.80      243.44     22.06 o 
   3   5  22       37.84       44.09      7.18 o 
   4   5  22        4.13        4.24      2.02 o 
   5   5  22       13.51       19.21      3.22 o 
  -3   6  22       18.39       10.47      8.20 o 
  -2   6  22       78.14      107.39      9.90 o 
  -1   6  22       10.60        9.32      5.47 o 
   0   6  22       16.21       23.58      6.44 o 
   1   6  22       15.31       14.05      6.37 o 
   2   6  22       43.75       59.05      8.35 o 
  -9   0  23       22.13       13.15      6.46 o 
  -7   0  23      310.25      315.43     12.73 o 
  -5   0  23     2118.93     1893.91     39.81 o 
  -3   0  23      371.14      330.52      8.44 o 
  -1   0  23      134.69      138.88      3.78 o 
   1   0  23      384.34      426.37      8.59 o 
   3   0  23       27.83       28.07      1.86 o 
   5   0  23     1619.32     1595.21     34.79 o 
   7   0  23      115.75      100.97      8.78 o 
  -9   1  23       55.41       66.11      5.85 o 
  -8   1  23        1.90        2.05      2.63 o 
  -7   1  23      626.21      637.20     12.71 o 
  -6   1  23       44.69       42.54      3.11 o 
  -5   1  23      243.13      250.93      5.28 o 
  -4   1  23       16.98       16.09      1.85 o 
  -3   1  23     1252.40     1283.19     14.17 o 
  -2   1  23      670.13      657.13      8.09 o 
  -1   1  23     1072.97     1076.30     12.96 o 
   0   1  23     1120.51     1166.46     15.58 o 
   1   1  23      525.10      514.94      7.04 o 
   2   1  23      233.48      227.65      3.54 o 
   3   1  23      200.73      196.07      3.90 o 
   4   1  23        8.60       11.87      1.97 o 
   5   1  23      217.28      223.93      7.08 o 
   6   1  23      161.01      166.91      6.49 o 
   7   1  23      125.08      136.03      6.34 o 
   8   1  23       54.96       62.11      6.62 o 
  -9   2  23      102.06      113.94      7.10 o 
  -8   2  23      204.93      230.85      7.95 o 
  -7   2  23       32.59       40.74      3.59 o 
  -6   2  23       26.43       29.91      2.80 o 
  -5   2  23       14.39       20.63      2.51 o 
  -4   2  23      860.16      809.61     11.91 o 
  -3   2  23      375.61      358.55      5.97 o 
  -2   2  23      650.78      621.54      7.99 o 
  -1   2  23      454.88      457.42      7.01 o 
   0   2  23     1028.92      997.46     12.33 o 
   1   2  23       30.98       29.69      2.09 o 
   2   2  23        3.57        3.53      1.20 o 
   3   2  23        7.24        7.48      1.57 o 
   4   2  23      192.50      189.60      6.36 o 
   5   2  23        0.70        0.00      2.06 o 
   6   2  23      240.79      246.99      7.87 o 
   7   2  23      130.01      130.67      9.09 o 
   8   2  23      145.17      142.63     11.00 o 
  -8   3  23      270.18      273.89      9.75 o 
  -7   3  23       14.15       13.27      3.15 o 
  -6   3  23        0.27        0.09      1.76 o 
  -5   3  23      146.35      153.34      4.43 o 
  -4   3  23      509.86      494.37      8.72 o 
  -3   3  23      205.38      195.38      4.38 o 
  -2   3  23     1357.22     1329.61     20.46 o 
  -1   3  23      208.38      217.93      9.21 o 
   0   3  23      469.59      473.03     15.04 o 
   1   3  23      147.92      148.62      5.65 o 
   2   3  23       68.61       60.84      3.78 o 
   3   3  23        8.10       10.44      2.23 o 
   4   3  23      191.71      179.14      5.48 o 
   5   3  23      236.75      230.78      6.87 o 
   6   3  23        2.74        6.50      2.94 o 
   7   3  23       47.79       55.80      5.06 o 
  -7   4  23       24.12       24.99      5.80 o 
  -6   4  23        0.11        1.16      1.99 o 
  -5   4  23      239.14      241.80      6.04 o 
  -4   4  23      498.34      489.64     10.61 o 
  -3   4  23        4.91        3.14      1.64 o 
  -2   4  23      177.75      164.29     10.35 o 
  -1   4  23      101.14      102.41      8.68 o 
   0   4  23     1827.74     1794.62     47.54 o 
   1   4  23        2.87       20.66      5.35 o 
   2   4  23      686.03      665.27     22.61 o 
   3   4  23      149.40      155.13      5.17 o 
   4   4  23       97.28       92.51      4.68 o 
   5   4  23        1.19        0.00      2.12 o 
   6   4  23        9.23        6.28      2.68 o 
  -6   5  23        0.20        0.93      4.13 o 
  -5   5  23        0.57        0.00      2.29 o 
  -4   5  23        8.52        3.86      3.15 o 
  -3   5  23       30.29       41.97      7.08 o 
  -2   5  23      129.84      148.52     13.33 o 
  -1   5  23       43.18       50.29      7.16 o 
   0   5  23      155.08      158.33     33.93 o 
   1   5  23        0.03        0.00      4.70 o 
   2   5  23      210.35      222.67     15.60 o 
   3   5  23      252.46      262.86     18.78 o 
   4   5  23       77.77       81.55      8.82 o 
  -3   6  23       26.51       31.54      7.11 o 
  -2   6  23        4.16        6.49      5.20 o 
  -1   6  23       17.92       29.10      6.94 o 
   0   6  23       69.30       73.66      8.95 o 
   1   6  23       75.02       84.02     12.95 o 
   2   6  23      103.14      108.37     10.37 o 
  -8   0  24        1.24        0.00      4.13 o 
  -6   0  24       47.48       41.90      4.70 o 
  -4   0  24     1016.50      979.82     15.87 o 
  -2   0  24      512.74      564.60      9.71 o 
   0   0  24     1983.70     2005.30     40.73 o 
   2   0  24      619.58      581.53     10.20 o 
   4   0  24      726.76      687.93     20.94 o 
   6   0  24        0.35        0.00      4.09 o 
   8   0  24       37.95       53.19      7.96 o 
  -9   1  24        8.08        9.82      6.61 o 
  -8   1  24        0.10        0.93      2.77 o 
  -7   1  24      127.22      127.69      5.34 o 
  -6   1  24       28.62       33.23      2.90 o 
  -5   1  24        4.44        2.89      1.55 o 
  -4   1  24        0.36        0.00      1.45 o 
  -3   1  24      704.92      624.31      7.95 o 
  -2   1  24      755.16      736.40      8.91 o 
  -1   1  24     1666.99     1686.43     22.31 o 
   0   1  24     1292.00     1346.98     15.50 o 
   1   1  24      708.57      713.29      9.68 o 
   2   1  24      532.14      524.97      6.80 o 
   3   1  24       15.81       15.43      1.44 o 
   4   1  24      444.84      436.17      8.42 o 
   5   1  24      329.71      320.18      8.65 o 
   6   1  24        0.24        3.36      2.77 o 
   7   1  24       12.85        7.09      3.08 o 
   8   1  24       56.98       53.64      6.46 o 
  -9   2  24       41.97       35.53      5.10 o 
  -8   2  24       11.74       15.68      3.41 o 
  -7   2  24      202.78      221.29      6.83 o 
  -6   2  24      286.66      283.24      6.90 o 
  -5   2  24      189.80      182.24      4.58 o 
  -4   2  24        1.79        1.63      1.52 o 
  -3   2  24       37.95       39.90      2.58 o 
  -2   2  24      356.47      345.92      5.48 o 
  -1   2  24     6225.28     6188.12     71.26 o 
   0   2  24       56.82       52.12      1.94 o 
   1   2  24      167.95      174.63      3.92 o 
   2   2  24      301.44      305.17      4.86 o 
   3   2  24      688.93      665.82     10.89 o 
   4   2  24      470.16      447.31      9.20 o 
   5   2  24       11.57        7.26      2.48 o 
   6   2  24        0.42        0.25      2.62 o 
   7   2  24       45.03       46.30      4.91 o 
  -8   3  24        8.49       14.22      3.94 o 
  -7   3  24      488.85      475.48     11.60 o 
  -6   3  24       14.24       19.62      2.69 o 
  -5   3  24       36.06       40.25      2.75 o 
  -4   3  24       83.38       85.61      3.69 o 
  -3   3  24       54.73       54.39      3.04 o 
  -2   3  24       76.81       82.56      3.42 o 
  -1   3  24       25.48       27.24      3.75 o 
   0   3  24       58.70       62.14      3.47 o 
   1   3  24      159.13      165.55      5.64 o 
   2   3  24       30.71       37.50      2.32 o 
   3   3  24      174.93      177.01      5.33 o 
   4   3  24      381.41      367.10      8.38 o 
   5   3  24      178.10      199.23      6.36 o 
   6   3  24        2.43        1.65      2.82 o 
   7   3  24      237.50      233.51      8.89 o 
  -7   4  24      301.45      321.46     11.23 o 
  -6   4  24       51.63       57.16      3.44 o 
  -5   4  24      498.22      495.39      9.74 o 
  -4   4  24       46.07       48.46      3.29 o 
  -3   4  24      121.78      134.55      9.48 o 
  -2   4  24        2.95        4.00      4.36 o 
  -1   4  24      125.79      139.40      9.74 o 
   0   4  24      428.50      422.91     23.82 o 
   1   4  24        1.10        2.01      2.14 o 
   2   4  24       22.01       30.87      7.43 o 
   3   4  24       16.17       17.12      3.43 o 
   4   4  24        1.32        0.00      4.02 o 
   5   4  24       15.22       20.88      2.26 o 
   6   4  24        0.47        0.00      2.45 o 
  -5   5  24        7.66        8.27      2.57 o 
  -4   5  24      231.05      205.13     12.68 o 
  -3   5  24      222.87      230.71     19.15 o 
  -2   5  24        0.78        0.00      4.51 o 
  -1   5  24       61.29       62.49      7.78 o 
   0   5  24       72.70       72.10      8.27 o 
   1   5  24       84.18      104.70      9.29 o 
   2   5  24      505.04      505.67     20.19 o 
   3   5  24      314.54      345.49     16.44 o 
   4   5  24       17.01       35.67      7.36 o 
  -2   6  24        0.41        0.00      4.75 o 
  -1   6  24       52.83       74.40     11.04 o 
   0   6  24       28.49       47.08      9.48 o 
   1   6  24       14.95       17.17      6.26 o 
  -9   0  25       12.14       11.13      5.50 o 
  -7   0  25       32.00       45.96      6.54 o 
  -5   0  25      466.44      441.04     11.13 o 
  -3   0  25      384.04      409.12      8.05 o 
  -1   0  25      951.33      900.40     13.97 o 
   1   0  25     2877.25     2953.57     44.61 o 
   3   0  25     2556.37     2571.05     36.52 o 
   5   0  25       37.61       44.21      8.68 o 
   7   0  25      626.88      625.87     28.55 o 
  -9   1  25      236.59      259.03     10.89 o 
  -8   1  25      366.26      357.42      9.33 o 
  -7   1  25       56.70       50.97      4.05 o 
  -6   1  25       84.56       88.76      4.65 o 
  -5   1  25      254.22      265.96      5.89 o 
  -4   1  25       20.61       28.80      2.25 o 
  -3   1  25      816.24      771.40     11.17 o 
  -2   1  25      115.53      103.07      2.94 o 
  -1   1  25       78.36       86.27      4.43 o 
   0   1  25       31.39       32.93      2.02 o 
   1   1  25     1192.41     1170.96     14.63 o 
   2   1  25      791.30      769.71      9.93 o 
   3   1  25        9.06       10.60      1.33 o 
   4   1  25      299.82      285.86     10.12 o 
   5   1  25       68.12       65.30      4.43 o 
   6   1  25      284.07      281.55      8.57 o 
   7   1  25       76.11       81.87      5.96 o 
   8   1  25       10.46        5.38      4.19 o 
  -8   2  25      182.57      210.77      7.87 o 
  -7   2  25      289.01      315.88      9.03 o 
  -6   2  25       68.54       67.95      3.51 o 
  -5   2  25      104.94      110.33      3.69 o 
  -4   2  25        0.20        4.27      1.62 o 
  -3   2  25       97.32       95.41      3.21 o 
  -2   2  25      169.75      157.75      3.88 o 
  -1   2  25     2399.67     2324.28     28.20 o 
   0   2  25      167.17      154.97      3.35 o 
   1   2  25        4.18        8.39      1.61 o 
   2   2  25      169.38      175.07      3.75 o 
   3   2  25       49.17       55.80      4.21 o 
   4   2  25       44.93       45.50      3.21 o 
   5   2  25       59.61       56.00      5.01 o 
   6   2  25       26.79       34.18      4.15 o 
   7   2  25      262.53      277.44      9.99 o 
  -8   3  25      191.89      219.25      8.87 o 
  -7   3  25        0.15        0.51      2.64 o 
  -6   3  25      110.15      113.85      6.47 o 
  -5   3  25       38.96       42.20      3.57 o 
  -4   3  25       28.99       34.24      2.40 o 
  -3   3  25      764.47      746.54     13.16 o 
  -2   3  25      278.26      274.66      6.33 o 
  -1   3  25        0.51        0.00      1.95 o 
   0   3  25     1654.49     1619.55     30.33 o 
   1   3  25       18.34       23.27      2.04 o 
   2   3  25      744.88      711.71     12.28 o 
   3   3  25       54.90       48.01      2.32 o 
   4   3  25       11.09       18.94      2.51 o 
   5   3  25        9.80       12.49      2.61 o 
   6   3  25        0.15        2.21      2.87 o 
   7   3  25       82.28       83.28      5.81 o 
  -7   4  25        1.18        1.55      2.96 o 
  -6   4  25      307.09      296.65      7.00 o 
  -5   4  25      315.08      320.09      7.08 o 
  -4   4  25       18.50       15.06      2.43 o 
  -3   4  25       78.20       73.93      6.25 o 
  -2   4  25       55.42       72.45      7.74 o 
  -1   4  25        0.18        0.00      3.60 o 
   0   4  25       43.45       56.73     11.12 o 
   1   4  25        0.12        0.53      2.08 o 
   2   4  25        0.04        2.37      2.48 o 
   3   4  25      207.87      194.87      6.35 o 
   4   4  25        2.99        0.00      2.19 o 
   5   4  25      163.28      139.30      8.62 o 
  -5   5  25       87.35      109.91      5.30 o 
  -4   5  25       53.25       62.83     10.95 o 
  -3   5  25      216.97      207.11     18.37 o 
  -2   5  25      239.79      246.71     13.62 o 
  -1   5  25      117.25      117.05     10.01 o 
   0   5  25       52.78       60.91      7.94 o 
   1   5  25        3.42        1.67      4.64 o 
   2   5  25      146.07      144.54     11.08 o 
   3   5  25       24.07       31.27     13.36 o 
   4   5  25      477.54      443.11     28.67 o 
  -1   6  25      366.82      393.76     18.38 o 
  -8   0  26      563.81      569.39     37.26 o 
  -6   0  26      323.46      297.09     17.53 o 
  -4   0  26      142.62      152.39      4.73 o 
  -2   0  26      303.38      265.53      5.92 o 
   0   0  26      344.92      329.44      8.77 o 
   2   0  26      703.11      712.02     12.16 o 
   4   0  26     1724.25     1701.84     37.23 o 
   6   0  26      338.83      339.39     15.22 o 
  -9   1  26       66.55       86.41      7.58 o 
  -8   1  26       44.37       48.46      4.21 o 
  -7   1  26        3.97        7.73      2.48 o 
  -6   1  26      173.05      167.64      5.30 o 
  -5   1  26        0.43        0.00      1.55 o 
  -4   1  26       17.45       18.25      1.88 o 
  -3   1  26      253.96      240.27      4.77 o 
  -2   1  26     1232.57     1281.30     16.07 o 
  -1   1  26      118.94      108.83      3.33 o 
   0   1  26     1052.33     1080.28     15.66 o 
   1   1  26     2245.94     2217.73     28.97 o 
   2   1  26       17.27       18.58      1.69 o 
   3   1  26      198.60      184.81      4.41 o 
   4   1  26      134.98      152.95      4.86 o 
   5   1  26     1337.12     1291.65     29.34 o 
   6   1  26       15.85       18.26      3.40 o 
   7   1  26        4.03        3.47      3.65 o 
  -8   2  26       28.77       47.04      6.01 o 
  -7   2  26       23.82       22.86      3.84 o 
  -6   2  26      155.16      151.30      4.90 o 
  -5   2  26      135.60      124.77      3.93 o 
  -4   2  26      373.69      355.57      6.79 o 
  -3   2  26      177.71      177.32      4.35 o 
  -2   2  26        0.04        0.36      1.10 o 
  -1   2  26      135.72      142.89      3.49 o 
   0   2  26       15.84       18.30      1.52 o 
   1   2  26      140.53      152.34      3.70 o 
   2   2  26     1464.05     1420.21     17.45 o 
   3   2  26       94.38      106.45      4.56 o 
   4   2  26      302.72      300.57      7.39 o 
   5   2  26       42.10       45.53      3.92 o 
   6   2  26       55.08       45.77      4.58 o 
   7   2  26       77.80       77.64      5.77 o 
  -7   3  26        7.77        6.64      3.97 o 
  -6   3  26        0.19        3.06      2.16 o 
  -5   3  26      508.12      529.32      9.67 o 
  -4   3  26      192.50      202.49      6.93 o 
  -3   3  26      375.82      377.79      8.19 o 
  -2   3  26       52.46       59.57      3.19 o 
  -1   3  26     1155.24     1158.15     22.22 o 
   0   3  26       42.49       49.29      4.42 o 
   1   3  26      329.85      330.41     17.71 o 
   2   3  26       27.30       42.41      2.54 o 
   3   3  26        8.27       11.68      2.36 o 
   4   3  26       64.81       69.99      3.55 o 
   5   3  26       32.01       35.55      3.28 o 
   6   3  26      128.74      123.52      6.27 o 
  -6   4  26       45.16       54.43      3.33 o 
  -5   4  26      109.70      107.89      6.27 o 
  -4   4  26       41.43       41.88      3.36 o 
  -3   4  26      277.02      276.99     11.10 o 
  -2   4  26      140.12      125.28      9.47 o 
  -1   4  26      196.29      198.66     18.06 o 
   0   4  26      231.96      215.43     12.23 o 
   1   4  26       36.75       41.47      3.56 o 
   2   4  26      385.07      382.60     11.71 o 
   3   4  26      157.57      147.99      6.72 o 
   4   4  26        0.29        0.00      2.21 o 
   5   4  26        2.41        3.43      2.79 o 
  -5   5  26      147.00      170.42      6.30 o 
  -4   5  26       25.31       30.22      6.78 o 
  -3   5  26       87.38       84.32      9.00 o 
  -2   5  26       52.47       49.12      7.48 o 
  -1   5  26       59.92       57.85      8.03 o 
   0   5  26      212.39      223.62     13.18 o 
   1   5  26       99.59      113.98     10.18 o 
   2   5  26       49.17       69.93      8.79 o 
   3   5  26       75.97       67.17     14.88 o 
  -7   0  27      159.37      154.11     11.70 o 
  -5   0  27       93.39      100.22      6.14 o 
  -3   0  27       84.13       71.67      3.28 o 
  -1   0  27     1390.40     1283.63     24.33 o 
   1   0  27       65.24       72.53      3.60 o 
   3   0  27     2227.01     2179.45     38.48 o 
   5   0  27     2139.70     2106.22     85.17 o 
   7   0  27       79.85       90.32      9.17 o 
  -8   1  27        0.11        0.00      2.58 o 
  -7   1  27      321.84      328.95      9.32 o 
  -6   1  27      365.86      354.49     10.01 o 
  -5   1  27        5.70       12.32      2.10 o 
  -4   1  27      385.78      386.58      6.70 o 
  -3   1  27       79.25       71.57      2.67 o 
  -2   1  27       47.21       41.66      2.21 o 
  -1   1  27       21.58       15.17      1.75 o 
   0   1  27      194.51      184.84      4.75 o 
   1   1  27       16.43       19.45      2.16 o 
   2   1  27      104.40      100.31      3.20 o 
   3   1  27      118.62      118.90      3.82 o 
   4   1  27      286.81      276.25      6.50 o 
   5   1  27     1379.59     1357.05     24.17 o 
   6   1  27       56.03       64.48      5.47 o 
   7   1  27       18.66       17.11      4.21 o 
  -8   2  27       34.68       37.30      4.90 o 
  -7   2  27        1.79        2.28      2.71 o 
  -6   2  27      167.30      160.91      5.02 o 
  -5   2  27      230.03      214.12      5.12 o 
  -4   2  27       37.76       34.91      2.44 o 
  -3   2  27      537.81      536.66      8.89 o 
  -2   2  27       42.78       48.68      2.63 o 
  -1   2  27      141.31      143.13      4.27 o 
   0   2  27      177.59      194.11      4.12 o 
   1   2  27      992.55     1053.64     14.33 o 
   2   2  27      611.05      603.98     10.07 o 
   3   2  27       18.61       18.25      2.70 o 
   4   2  27      500.52      472.74      9.83 o 
   5   2  27       43.79       39.53      3.82 o 
   6   2  27       87.05      104.30      6.05 o 
   7   2  27       79.93       98.95      6.44 o 
  -7   3  27        1.56        4.17      2.80 o 
  -6   3  27      876.54      899.05     21.04 o 
  -5   3  27       25.76       35.23      2.69 o 
  -4   3  27       37.04       46.25      3.37 o 
  -3   3  27       31.53       30.83      4.37 o 
  -2   3  27       10.70        8.60      2.05 o 
  -1   3  27       17.56       18.50      2.32 o 
   0   3  27       18.86       26.55      2.25 o 
   1   3  27       54.35       55.64      2.94 o 
   2   3  27      801.05      779.80     13.45 o 
   3   3  27      112.56      119.60      4.66 o 
   4   3  27       48.36       52.11      3.23 o 
   5   3  27       28.54       21.16      2.96 o 
   6   3  27        1.03        2.67      3.04 o 
  -6   4  27        0.02        2.59      2.15 o 
  -5   4  27        0.38        1.97      2.58 o 
  -4   4  27       25.76       22.68      2.83 o 
  -3   4  27      217.78      222.81     10.12 o 
  -2   4  27      350.03      363.92     16.09 o 
  -1   4  27        2.41        1.69      4.21 o 
   0   4  27       77.09       90.46     10.37 o 
   1   4  27      184.76      190.81      9.60 o 
   2   4  27      363.22      347.87     11.18 o 
   3   4  27        2.62        4.88      2.27 o 
   4   4  27       62.34       67.07      4.14 o 
   5   4  27        2.16        0.00      2.64 o 
  -4   5  27      120.62      115.78     10.65 o 
  -3   5  27      225.21      240.39     13.90 o 
  -2   5  27       56.86       68.13      8.47 o 
  -1   5  27        3.00        2.68      4.85 o 
   0   5  27      172.50      158.08     12.80 o 
   1   5  27       59.78       61.54      8.46 o 
   2   5  27      424.60      426.97     18.65 o 
   3   5  27       21.42       15.71      9.91 o 
  -8   0  28      517.51      491.81     31.54 o 
  -6   0  28      111.28       95.42      6.47 o 
  -4   0  28      778.16      682.32     18.21 o 
  -2   0  28      779.31      797.17     13.06 o 
   0   0  28      120.84      130.43      5.45 o 
   2   0  28       87.89       90.43      4.45 o 
   4   0  28      205.57      195.33     11.82 o 
   6   0  28       10.93        0.00      4.42 o 
  -8   1  28       19.53       18.81      3.75 o 
  -7   1  28        1.91        0.00      2.51 o 
  -6   1  28      492.85      508.25      9.95 o 
  -5   1  28        2.77        3.90      1.91 o 
  -4   1  28      111.96      107.06      3.39 o 
  -3   1  28      373.13      358.61      6.16 o 
  -2   1  28       31.91       27.01      1.70 o 
  -1   1  28      170.17      168.19      4.19 o 
   0   1  28      156.24      153.19      4.34 o 
   1   1  28      645.64      633.43      9.87 o 
   2   1  28       11.69        9.68      1.78 o 
   3   1  28      852.95      880.90     12.98 o 
   4   1  28      921.59      941.52     16.34 o 
   5   1  28       22.30       31.62      4.17 o 
   6   1  28      123.59      127.14      6.84 o 
   7   1  28      432.88      437.73     13.23 o 
  -8   2  28       10.51       10.43      3.76 o 
  -7   2  28        4.92        0.00      2.76 o 
  -6   2  28       47.46       40.86      3.06 o 
  -5   2  28        9.71        7.60      1.92 o 
  -4   2  28      122.99      117.48      3.83 o 
  -3   2  28      348.06      332.16      5.86 o 
  -2   2  28        2.27        4.15      1.29 o 
  -1   2  28      104.86      109.69      3.11 o 
   0   2  28      336.94      345.89      7.16 o 
   1   2  28       62.37       92.95      6.90 o 
   2   2  28      136.11      134.77      4.08 o 
   3   2  28        0.02        6.21      1.88 o 
   4   2  28      170.77      173.23      6.91 o 
   5   2  28       45.61       54.64      4.18 o 
   6   2  28       11.21        0.00      2.94 o 
  -7   3  28      177.68      180.39      7.67 o 
  -6   3  28       62.60       67.63      4.49 o 
  -5   3  28       98.87      112.88      4.14 o 
  -4   3  28       44.86       46.20      2.64 o 
  -3   3  28       84.55       84.79      4.02 o 
  -2   3  28      760.79      737.68     14.24 o 
  -1   3  28      247.87      240.53      6.24 o 
   0   3  28       99.78       95.31      3.92 o 
   1   3  28      186.99      191.79      5.60 o 
   2   3  28      103.76      102.27      3.92 o 
   3   3  28      433.49      428.60      9.62 o 
   4   3  28        1.42        1.14      1.93 o 
   5   3  28        8.25        6.83      2.51 o 
   6   3  28       28.26       33.16      4.15 o 
  -6   4  28       30.93       41.37      3.13 o 
  -5   4  28       70.00       76.66      4.84 o 
  -4   4  28      281.44      296.07     11.24 o 
  -3   4  28      395.10      416.28     17.67 o 
  -2   4  28       54.04       50.40      7.38 o 
  -1   4  28      289.17      293.10     17.94 o 
   0   4  28      168.22      145.45     15.22 o 
   1   4  28        3.89        6.60      2.66 o 
   2   4  28       99.08      112.30      9.74 o 
   3   4  28       29.11       35.65      3.87 o 
   4   4  28        0.05        2.22      2.42 o 
  -4   5  28       37.72       50.64      8.31 o 
  -3   5  28       27.75       17.65      6.17 o 
  -2   5  28        9.38       14.09      6.00 o 
  -1   5  28        4.76        4.02      7.67 o 
   0   5  28      157.00      157.47     11.65 o 
   1   5  28      324.39      322.21     16.16 o 
   2   5  28       91.81      128.59     11.03 o 
  -7   0  29      222.48      252.41     10.59 o 
  -5   0  29      714.95      673.23     15.12 o 
  -3   0  29      205.77      201.76      6.42 o 
  -1   0  29      220.17      217.23      8.29 o 
   1   0  29      374.90      381.66     11.69 o 
   3   0  29      503.32      498.56     14.56 o 
   5   0  29     1147.82     1168.64     44.49 o 
   7   0  29      361.12      427.04     18.64 o 
  -8   1  29       88.75       96.20      5.89 o 
  -7   1  29        7.28        4.59      2.86 o 
  -6   1  29       35.43       40.27      3.25 o 
  -5   1  29       63.61       72.11      4.11 o 
  -4   1  29       87.07       65.11      2.82 o 
  -3   1  29      381.68      331.54      5.55 o 
  -2   1  29       11.11       13.00      1.45 o 
  -1   1  29      355.48      327.85      8.01 o 
   0   1  29      337.94      319.62      8.42 o 
   1   1  29      649.10      642.45     12.72 o 
   2   1  29        0.08        4.09      1.88 o 
   3   1  29      379.34      372.69      7.81 o 
   4   1  29       21.83       21.54      4.33 o 
   5   1  29       68.95       79.56      6.27 o 
   6   1  29       19.63       21.38      4.14 o 
   7   1  29      319.68      330.55     12.03 o 
  -7   2  29        1.40        0.00      2.55 o 
  -6   2  29        1.38        1.95      2.07 o 
  -5   2  29      144.75      156.41      4.71 o 
  -4   2  29      702.40      719.83     11.45 o 
  -3   2  29        0.40        0.00      1.32 o 
  -2   2  29      336.31      297.17      6.49 o 
  -1   2  29      250.12      249.37      5.89 o 
   0   2  29      378.63      371.07      7.60 o 
   1   2  29       41.19       50.24      2.82 o 
   2   2  29        6.66        6.13      1.83 o 
   3   2  29       81.77       98.43      6.16 o 
   4   2  29      302.99      320.60      7.97 o 
   5   2  29       38.34       41.76      3.97 o 
   6   2  29       11.05        9.72      3.49 o 
  -7   3  29       50.73       67.99      6.77 o 
  -6   3  29       78.88       76.37      4.75 o 
  -5   3  29      181.57      194.36      5.76 o 
  -4   3  29       41.98       39.94      2.52 o 
  -3   3  29      104.41      103.21      4.44 o 
  -2   3  29      408.37      399.32     15.30 o 
  -1   3  29       64.39       67.85      3.53 o 
   0   3  29      121.78      112.44      4.45 o 
   1   3  29        0.21        0.00      1.76 o 
   2   3  29      597.36      581.97     11.63 o 
   3   3  29       55.07       59.17      3.56 o 
   4   3  29      105.38      102.37      5.17 o 
   5   3  29      155.95      159.12      9.91 o 
  -5   4  29       40.99       46.97      4.08 o 
  -4   4  29       31.28       38.63      3.26 o 
  -3   4  29       41.98       60.70      8.03 o 
  -2   4  29      219.05      222.05     18.59 o 
  -1   4  29       89.55      100.07      9.12 o 
   0   4  29       38.73       41.85      7.01 o 
   1   4  29       96.01       93.07      5.55 o 
   2   4  29       23.71       20.21      3.66 o 
   3   4  29      241.43      206.40     12.99 o 
   4   4  29      657.29      680.76     15.35 o 
  -3   5  29        1.10        0.00      5.05 o 
  -2   5  29        1.65        3.30      5.18 o 
  -1   5  29      140.48      141.19     11.23 o 
   0   5  29       67.58       74.04      9.16 o 
   1   5  29       10.01        2.41      5.26 o 
   2   5  29       12.40       20.60      6.41 o 
  -8   0  30       13.41       19.45      6.28 o 
  -6   0  30      104.06       93.84      5.63 o 
  -4   0  30      915.94      954.90     19.20 o 
  -2   0  30      220.33      179.72      8.66 o 
   0   0  30      133.74      136.22      6.63 o 
   2   0  30      962.36      934.72     22.69 o 
   4   0  30      531.56      522.24     18.98 o 
   6   0  30     1040.68     1028.92     32.22 o 
  -8   1  30      253.38      237.01      9.70 o 
  -7   1  30      161.63      170.76      7.05 o 
  -6   1  30       44.39       46.78      3.43 o 
  -5   1  30       85.10       70.17      3.21 o 
  -4   1  30      123.92      109.15      3.74 o 
  -3   1  30      125.65      134.27      4.13 o 
  -2   1  30      694.31      632.46      8.96 o 
  -1   1  30      524.37      493.63      9.70 o 
   0   1  30      162.92      152.24      4.90 o 
   1   1  30        7.38        9.29      1.98 o 
   2   1  30      367.62      384.64      7.69 o 
   3   1  30        0.28       11.04      3.08 o 
   4   1  30       80.91       69.11      5.01 o 
   5   1  30       14.71       16.98      4.09 o 
   6   1  30      846.56      824.76     19.31 o 
  -7   2  30        0.22        2.50      2.80 o 
  -6   2  30      308.73      300.76      7.49 o 
  -5   2  30       34.97       42.81      3.18 o 
  -4   2  30      141.13      140.46      4.33 o 
  -3   2  30        4.15        4.73      1.62 o 
  -2   2  30      149.07      132.74      4.39 o 
  -1   2  30      235.82      204.13      5.33 o 
   0   2  30      132.99      116.81      3.99 o 
   1   2  30      396.60      389.26      8.03 o 
   2   2  30        0.19        1.39      1.63 o 
   3   2  30       83.07       95.40      4.40 o 
   4   2  30      179.43      189.37      5.54 o 
   5   2  30      128.55      127.13      5.81 o 
   6   2  30       33.57       45.57     10.21 o 
  -6   3  30       11.17        7.93      2.62 o 
  -5   3  30      229.97      220.18      6.17 o 
  -4   3  30        2.48        1.56      1.74 o 
  -3   3  30        6.86        4.08      2.18 o 
  -2   3  30        7.45        5.61      2.15 o 
  -1   3  30      526.06      512.01     10.81 o 
   0   3  30       95.78       84.30      5.63 o 
   1   3  30      145.39      147.97      5.05 o 
   2   3  30       12.66       11.63      2.78 o 
   3   3  30        5.68        9.76      2.34 o 
   4   3  30       20.77       25.64      2.62 o 
   5   3  30       29.50       36.61      3.36 o 
  -5   4  30      240.93      217.11      7.72 o 
  -4   4  30        0.71        0.09      2.14 o 
  -3   4  30      306.44      348.90     16.25 o 
  -2   4  30       32.45       29.62      6.56 o 
  -1   4  30       54.71       64.53      8.13 o 
   0   4  30       82.77       79.76      8.69 o 
   1   4  30        9.30        8.19      2.87 o 
   2   4  30       13.11       10.22      3.29 o 
   3   4  30      137.41      158.82     14.93 o 
   4   4  30      220.50      214.64      7.19 o 
  -2   5  30      284.10      298.72     33.25 o 
  -1   5  30       76.36       87.20      9.65 o 
   0   5  30       61.54       61.96      8.90 o 
   1   5  30       77.74       70.01     15.94 o 
  -7   0  31        6.48        0.66      3.18 o 
  -5   0  31      166.82      183.53      7.05 o 
  -3   0  31        2.28       15.19      3.31 o 
  -1   0  31      648.12      579.28     19.03 o 
   1   0  31     1322.81     1295.03     35.67 o 
   3   0  31      447.96      436.50     19.73 o 
   5   0  31      447.49      437.34     17.68 o 
  -7   1  31      323.92      348.15     10.05 o 
  -6   1  31       49.45       52.94      3.56 o 
  -5   1  31      103.61       92.90      5.70 o 
  -4   1  31       49.66       57.09      3.41 o 
  -3   1  31      199.36      184.54      4.04 o 
  -2   1  31       53.93       65.98      2.53 o 
  -1   1  31      570.33      549.12     11.12 o 
   0   1  31        0.02        3.92      1.95 o 
   1   1  31        9.79       16.98      3.04 o 
   2   1  31       11.52       16.11      2.74 o 
   3   1  31       37.17       40.22      5.08 o 
   4   1  31        1.35        0.00      2.82 o 
   5   1  31      291.91      311.28     10.15 o 
   6   1  31       14.00       13.29      3.94 o 
  -7   2  31       30.85       27.41      4.38 o 
  -6   2  31      361.65      360.72      8.91 o 
  -5   2  31       26.25       18.48      2.60 o 
  -4   2  31      242.54      241.56      6.93 o 
  -3   2  31      179.41      171.82      5.17 o 
  -2   2  31       13.12       10.61      3.85 o 
  -1   2  31       36.65       30.23      2.48 o 
   0   2  31       78.68       73.77      3.32 o 
   1   2  31        9.60       12.44      2.07 o 
   2   2  31      415.49      403.73      7.86 o 
   3   2  31      476.90      457.19      8.86 o 
   4   2  31      117.34      124.89      5.04 o 
   5   2  31        9.76       13.83      3.50 o 
  -6   3  31       75.23       79.10      4.44 o 
  -5   3  31        0.21        0.00      1.97 o 
  -4   3  31        4.09        4.39      1.84 o 
  -3   3  31       29.19       34.06      4.28 o 
  -2   3  31      144.00      137.33      7.37 o 
  -1   3  31      956.45      942.20     17.46 o 
   0   3  31      276.30      275.80      7.12 o 
   1   3  31      126.35      120.53      8.07 o 
   2   3  31      196.27      194.92      5.82 o 
   3   3  31        0.97        1.62      2.16 o 
   4   3  31        6.99        7.21      2.15 o 
   5   3  31        0.72        0.00      2.39 o 
  -5   4  31      209.17      214.02      7.70 o 
  -4   4  31      167.43      155.53     10.83 o 
  -3   4  31        7.15        3.41      5.04 o 
  -2   4  31        0.02        1.94      4.72 o 
  -1   4  31        4.56        8.27      5.35 o 
   0   4  31       77.30       87.81     12.13 o 
   1   4  31       12.94        9.48      3.23 o 
   2   4  31       18.39       10.25      3.49 o 
   3   4  31       73.31       74.54      9.21 o 
  -6   0  32       34.98       29.39      4.02 o 
  -4   0  32        0.05        0.00      2.25 o 
  -2   0  32      214.66      199.15      8.84 o 
   0   0  32       29.92       23.05      4.92 o 
   2   0  32      370.84      350.50     14.16 o 
   4   0  32       69.69       74.68      7.58 o 
   6   0  32       85.78       72.65      8.37 o 
  -7   1  32      107.31      125.12      6.32 o 
  -6   1  32        3.25        2.28      2.24 o 
  -5   1  32       12.15        5.34      2.15 o 
  -4   1  32      227.85      234.69      5.34 o 
  -3   1  32       56.98       75.40      3.07 o 
  -2   1  32      706.70      650.35     13.19 o 
  -1   1  32        5.77       14.74      2.51 o 
   0   1  32       25.69       19.87      2.75 o 
   1   1  32       60.34       60.62      3.78 o 
   2   1  32       11.70       14.87      2.51 o 
   3   1  32      141.42      146.22     11.62 o 
   4   1  32       90.64       83.75      7.07 o 
   5   1  32       73.05       68.94      5.42 o 
   6   1  32      196.92      206.15     10.96 o 
  -7   2  32       18.28       21.87      4.03 o 
  -6   2  32        0.45        0.00      2.44 o 
  -5   2  32       79.86       92.45      4.17 o 
  -4   2  32       63.67       66.95      3.27 o 
  -3   2  32       70.81       71.46      3.34 o 
  -2   2  32       20.14       20.73      2.36 o 
  -1   2  32      211.99      213.10      5.64 o 
   0   2  32        0.48        1.83      1.81 o 
   1   2  32      347.27      330.57      7.42 o 
   2   2  32       67.04       73.80      3.37 o 
   3   2  32        3.36        8.53      2.13 o 
   4   2  32      268.87      258.85      8.70 o 
   5   2  32        3.82        1.46      3.11 o 
  -6   3  32        2.40        2.19      2.39 o 
  -5   3  32       86.01       79.35      3.90 o 
  -4   3  32       46.69       47.44      2.87 o 
  -3   3  32      234.07      232.31      6.82 o 
  -2   3  32      103.48       92.20      4.62 o 
  -1   3  32      241.39      232.22      6.89 o 
   0   3  32       11.50       14.24      2.30 o 
   1   3  32      387.89      377.51     10.37 o 
   2   3  32       12.61        9.02      2.22 o 
   3   3  32      115.40      108.75      4.73 o 
   4   3  32        1.39        1.49      1.94 o 
  -4   4  32      113.66      119.84      5.27 o 
  -3   4  32       77.47       72.78     11.02 o 
  -2   4  32       52.11       56.67      8.27 o 
  -1   4  32      225.49      217.83     13.32 o 
   0   4  32      171.48      182.60     22.35 o 
   1   4  32      374.96      392.02     12.58 o 
   2   4  32        0.79        0.00      3.01 o 
   3   4  32       88.29       84.77      9.63 o 
  -7   0  33      371.28      356.31     14.25 o 
  -5   0  33      595.39      601.74     14.27 o 
  -3   0  33       25.95       20.54      2.94 o 
  -1   0  33       61.50       75.53      6.74 o 
   1   0  33      483.21      477.28     42.13 o 
   3   0  33      263.79      276.87     14.61 o 
   5   0  33       59.90       55.26      7.55 o 
  -7   1  33      134.74      166.02      7.17 o 
  -6   1  33        5.27        4.52      3.36 o 
  -5   1  33      169.66      180.07      5.98 o 
  -4   1  33       94.83      101.24      4.75 o 
  -3   1  33      141.71      147.29      4.93 o 
  -2   1  33       51.34       63.16      3.86 o 
  -1   1  33        8.16       15.27      3.06 o 
   0   1  33       40.84       35.95      4.51 o 
   1   1  33      224.33      241.00     13.99 o 
   2   1  33       16.37       18.39      2.94 o 
   3   1  33       93.40       96.67      5.76 o 
   4   1  33       13.51       17.36      3.77 o 
   5   1  33      133.12      143.06     13.30 o 
  -6   2  33      193.81      211.17      8.11 o 
  -5   2  33       15.17       10.55      2.44 o 
  -4   2  33       47.01       56.65      3.08 o 
  -3   2  33      201.78      206.38      6.22 o 
  -2   2  33      120.56      101.14      5.79 o 
  -1   2  33      928.76      902.33     18.59 o 
   0   2  33      155.14      155.80      4.83 o 
   1   2  33      476.55      462.07      9.29 o 
   2   2  33       65.52       79.10      3.50 o 
   3   2  33        3.89        3.35      2.14 o 
   4   2  33        9.78       17.56      3.44 o 
   5   2  33        6.09        5.84      3.40 o 
  -5   3  33      126.98      117.79      4.59 o 
  -4   3  33      442.30      439.66     11.71 o 
  -3   3  33        0.51        1.19      2.36 o 
  -2   3  33       27.11       29.99      5.99 o 
  -1   3  33       24.82       21.04      3.68 o 
   0   3  33      104.33      105.80      4.64 o 
   1   3  33      129.70      135.38      6.43 o 
   2   3  33        0.01        0.00      2.24 o 
   3   3  33        0.67        4.51      2.31 o 
   4   3  33      335.97      340.38     16.23 o 
  -3   4  33       46.05       68.47      8.77 o 
  -2   4  33        8.43        7.17      5.73 o 
  -1   4  33        0.53        0.00      5.00 o 
   0   4  33      411.64      412.50     18.53 o 
   1   4  33       32.54       46.43      4.84 o 
   2   4  33       11.20       14.09      4.91 o 
  -6   0  34      162.28      151.86      7.07 o 
  -4   0  34        0.84        1.15      2.32 o 
  -2   0  34        3.91        0.00      5.76 o 
   0   0  34     1494.43     1383.52     38.16 o 
   2   0  34       88.38       94.68      7.82 o 
   4   0  34      208.12      203.50     11.93 o 
  -6   1  34      157.22      169.75      6.23 o 
  -5   1  34        3.47        7.09      2.41 o 
  -4   1  34      118.64      119.04      4.76 o 
  -3   1  34      183.30      190.88      6.13 o 
  -2   1  34       66.89       64.90      3.97 o 
  -1   1  34       27.03       20.80      2.83 o 
   0   1  34        0.48        3.29      2.28 o 
   1   1  34      173.47      162.38      6.65 o 
   2   1  34       19.13       26.22      5.17 o 
   3   1  34      149.15      141.93      6.64 o 
   4   1  34      259.49      283.75      9.64 o 
   5   1  34      378.40      405.92     16.34 o 
  -6   2  34        0.41        0.00      3.00 o 
  -5   2  34      199.46      229.26      7.44 o 
  -4   2  34       56.53       55.20      3.10 o 
  -3   2  34        4.67        2.78      1.89 o 
  -2   2  34       11.18       15.21      2.34 o 
  -1   2  34      189.20      204.68      5.71 o 
   0   2  34      260.57      257.32      6.40 o 
   1   2  34      110.01      119.42      4.37 o 
   2   2  34       44.47       46.81      3.11 o 
   3   2  34      119.54      128.91      7.13 o 
   4   2  34       17.58       13.99      3.88 o 
  -5   3  34       15.78       12.07      2.57 o 
  -4   3  34       25.12       25.33      3.51 o 
  -3   3  34      127.42      118.64      6.02 o 
  -2   3  34       27.59       44.72      3.55 o 
  -1   3  34        0.10        2.83      2.19 o 
   0   3  34        0.42        0.00      2.00 o 
   1   3  34        5.30       11.06      2.24 o 
   2   3  34       40.85       37.88      4.36 o 
   3   3  34      551.32      562.15     12.28 o 
  -3   4  34       36.91       28.83      7.03 o 
  -2   4  34        6.53        2.27      5.47 o 
  -1   4  34      285.03      306.26     15.82 o 
   0   4  34      184.27      209.50     13.69 o 
   1   4  34       17.46       17.72      4.00 o 
  -5   0  35       31.70       42.58      5.02 o 
  -3   0  35      556.76      538.08     19.16 o 
  -1   0  35       52.73       52.55      6.17 o 
   1   0  35       35.09       35.78      6.20 o 
   3   0  35       31.09       39.90      6.29 o 
   5   0  35      164.73      166.04     11.31 o 
  -6   1  35       19.37       16.23      5.34 o 
  -5   1  35      172.29      174.59      6.00 o 
  -4   1  35       81.73       79.73      4.51 o 
  -3   1  35      292.25      305.58      8.27 o 
  -2   1  35        2.32        2.22      2.54 o 
  -1   1  35       28.46       29.21      3.60 o 
   0   1  35      181.92      185.21      7.01 o 
   1   1  35       40.47       56.43      5.85 o 
   2   1  35      192.22      206.68      9.72 o 
   3   1  35      584.54      573.21     14.42 o 
   4   1  35       19.07       18.13      5.62 o 
  -5   2  35        3.00        9.56      2.91 o 
  -4   2  35       38.93       55.19      3.56 o 
  -3   2  35      194.34      190.36      6.24 o 
  -2   2  35      346.35      359.47      8.67 o 
  -1   2  35       44.54       57.12      3.50 o 
   0   2  35       28.46       29.95      3.20 o 
   1   2  35       48.17       48.65      3.05 o 
   2   2  35        3.22        4.81      2.10 o 
   3   2  35       69.70       76.54      4.36 o 
   4   2  35        0.29        3.34      2.92 o 
  -4   3  35       52.72       54.63      4.50 o 
  -3   3  35        2.78        7.52      2.78 o 
  -2   3  35      198.75      187.60      8.86 o 
  -1   3  35       12.26        6.22      2.39 o 
   0   3  35      187.71      179.67      6.24 o 
   1   3  35      204.94      191.83      5.87 o 
   2   3  35      177.87      190.45      6.16 o 
   3   3  35       73.58       83.48      4.49 o 
  -1   4  35        7.47        6.16      5.60 o 
  -6   0  36       22.68       25.71      6.97 o 
  -4   0  36        0.93        6.46      4.12 o 
  -2   0  36      674.55      665.63     22.06 o 
   0   0  36      340.15      330.08     17.55 o 
   2   0  36        1.72       13.45      4.84 o 
   4   0  36      249.03      238.30     24.67 o 
  -6   1  36      186.70      217.66      7.86 o 
  -5   1  36      101.51       82.15      4.47 o 
  -4   1  36       60.95       58.04      4.16 o 
  -3   1  36        9.38       17.42      2.90 o 
  -2   1  36       23.97       21.59      3.49 o 
  -1   1  36        9.82        8.90      2.91 o 
   0   1  36      205.63      213.82     10.19 o 
   1   1  36       24.50       27.20      3.73 o 
   2   1  36      155.78      179.82     11.20 o 
   3   1  36        1.60        7.58      3.37 o 
   4   1  36        1.67        7.80      3.62 o 
  -5   2  36       78.02       73.01      4.76 o 
  -4   2  36       65.91       66.24      4.28 o 
  -3   2  36       23.56       36.50      4.05 o 
  -2   2  36        9.43       13.95      2.51 o 
  -1   2  36      447.87      452.72     10.09 o 
   0   2  36        3.18        2.60      1.97 o 
   1   2  36       20.18       17.23      2.38 o 
   2   2  36       13.53       10.29      3.08 o 
   3   2  36       33.36       34.90      3.88 o 
  -3   3  36      476.27      484.02     14.37 o 
  -2   3  36       82.23       74.98      4.50 o 
  -1   3  36       32.86       25.85      3.08 o 
   0   3  36       65.34       55.86      4.50 o 
   1   3  36      243.15      228.49      7.59 o 
   2   3  36        5.98        7.40      2.47 o 
  -5   0  37        1.53        0.00      4.08 o 
  -3   0  37      430.51      427.52     17.27 o 
  -1   0  37      101.29      130.31     18.45 o 
   1   0  37      715.89      707.25     30.46 o 
   3   0  37      129.09      148.53     20.98 o 
  -5   1  37      145.99      125.33      6.72 o 
  -4   1  37        1.14        2.99      2.88 o 
  -3   1  37       29.79       30.37      3.99 o 
  -2   1  37       78.54       86.52      5.27 o 
  -1   1  37      144.06      138.81      6.32 o 
   0   1  37      189.84      196.81      7.66 o 
   1   1  37       21.07       26.20      5.92 o 
   2   1  37       52.12       68.90      5.05 o 
   3   1  37       66.93       83.80      5.61 o 
  -4   2  37      157.12      171.43      8.76 o 
  -3   2  37       21.08       23.84      3.01 o 
  -2   2  37        7.47       11.97      2.46 o 
  -1   2  37       28.45       34.44      3.01 o 
   0   2  37       15.18       15.55      2.51 o 
   1   2  37        2.74        1.06      1.94 o 
   2   2  37        7.11        0.41      2.33 o 
   3   2  37       24.33       29.67      3.85 o 
  -3   3  37       71.51       70.92      4.76 o 
  -2   3  37        3.63        1.76      2.58 o 
  -1   3  37       70.63       66.68      4.14 o 
   0   3  37      103.59       91.57      6.89 o 
   1   3  37        2.35        3.71      2.95 o 
  -4   0  38        0.20        0.00      4.04 o 
  -2   0  38      236.71      246.81     12.17 o 
   0   0  38       66.10       82.71      7.64 o 
   2   0  38      283.76      312.80     14.25 o 
  -4   1  38        0.24        3.48      2.93 o 
  -3   1  38       23.47       19.32      3.64 o 
  -2   1  38       97.17       99.50      5.69 o 
  -1   1  38      213.36      224.83     17.90 o 
   0   1  38       88.67       93.33      5.47 o 
   1   1  38      148.67      156.06      8.21 o 
   2   1  38       29.94       30.90      4.09 o 
   3   1  38        6.90       10.48      3.61 o 
  -4   2  38      278.33      316.93      9.81 o 
  -3   2  38       12.39       10.61      4.34 o 
  -2   2  38      618.11      598.58     12.59 o 
  -1   2  38      278.18      309.25      7.95 o 
   0   2  38       16.30       18.04      2.63 o 
   1   2  38       33.00       39.67      5.20 o 
   2   2  38       40.07       43.66      3.53 o 
  -3   0  39       20.43       24.50      5.77 o 
  -1   0  39       97.15      101.87      8.33 o 
   1   0  39      364.90      397.55     17.48 o 
  -4   1  39       29.85       20.72      3.89 o 
  -3   1  39        6.65        9.41      3.23 o 
  -2   1  39        6.38        7.36      2.99 o 
  -1   1  39       17.96       22.11      3.63 o 
   0   1  39        4.06        9.76      3.26 o 
   1   1  39      210.09      224.81      8.27 o 
   2   1  39        7.14        3.13      3.13 o 
  -3   2  39      254.04      284.19      9.03 o 
  -2   2  39       13.71       18.44      2.86 o 
  -1   2  39       71.73       67.96      3.86 o 
   0   2  39        2.72        2.99      2.64 o 
   1   2  39      103.47       91.43      4.43 o 
  -2   0  40        1.27        0.00      3.54 o 
   0   0  40      185.35      181.79     11.86 o 
  -3   1  40      121.60      134.41      6.73 o 
  -2   1  40        6.13        4.83      3.04 o 
  -1   1  40       20.04       21.50      3.75 o 
   0   1  40      182.93      214.32     11.62 o 
   1   1  40        3.79        5.13      3.20 o 
  -1   0  41       40.95       60.51      7.23 o 
                                                 
